# Supplementary material for: Marchantia polymorpha, a New Model Plant for Autophagy Studies
Source: Front Plant Sci. 2019 Jul 17;10:935. doi: 10.3389/fpls.2019.00935 (PMC6652269; doi:10.3389/fpls.2019.00935)
Supplement: DATA SET S1 — This data set contains all amino acid sequences analyzed in this study, the alignment generated for phylogenetic analysis, and lists of primers and accession numbers. [file Data_Sheet_1.ZIP]

Archive with 50 entries (47 files):
- Supplementary_material/
- Supplementary_material/ATG13.txt
- __MACOSX/
- __MACOSX/Supplementary_material/
- __MACOSX/Supplementary_material/._ATG13.txt
- Supplementary_material/ATG12.txt
- __MACOSX/Supplementary_material/._ATG12.txt
- Supplementary_material/ATG10.txt
- __MACOSX/Supplementary_material/._ATG10.txt
- Supplementary_material/ATG11.txt
- __MACOSX/Supplementary_material/._ATG11.txt
- Supplementary_material/ATG12_in_Table2.txt
- __MACOSX/Supplementary_material/._ATG12_in_Table2.txt
- Supplementary_material/ATG14.txt
- __MACOSX/Supplementary_material/._ATG14.txt
- Supplementary_material/ATG16.txt
- __MACOSX/Supplementary_material/._ATG16.txt
- Supplementary_material/ATG8.txt
- __MACOSX/Supplementary_material/._ATG8.txt
- Supplementary_material/ATG9.txt
- __MACOSX/Supplementary_material/._ATG9.txt
- Supplementary_material/ATG18_in_Table3.txt
- __MACOSX/Supplementary_material/._ATG18_in_Table3.txt
- Supplementary_material/VPS34.txt
- __MACOSX/Supplementary_material/._VPS34.txt
- Supplementary_material/ATG1.txt
- __MACOSX/Supplementary_material/._ATG1.txt
- Supplementary_material/ATG2.txt
- __MACOSX/Supplementary_material/._ATG2.txt
- Supplementary_material/ATG3.txt
- __MACOSX/Supplementary_material/._ATG3.txt
- Supplementary_material/VPS15.txt
- __MACOSX/Supplementary_material/._VPS15.txt
- Supplementary_material/ATG7.txt
- __MACOSX/Supplementary_material/._ATG7.txt
- Supplementary_material/ATG6.txt
- __MACOSX/Supplementary_material/._ATG6.txt
- Supplementary_material/ATG4.txt
- __MACOSX/Supplementary_material/._ATG4.txt
- Supplementary_material/ATG5.txt
- __MACOSX/Supplementary_material/._ATG5.txt
- Supplementary_material/Primer_list.xlsx
- __MACOSX/Supplementary_material/._Primer_list.xlsx
- Supplementary_material/Accession_number.xlsx
- __MACOSX/Supplementary_material/._Accession_number.xlsx
- Supplementary_material/ATG18_alignment_wo_gaps.txt
- __MACOSX/Supplementary_material/._ATG18_alignment_wo_gaps.txt
- Supplementary_material/ATG101.txt
- __MACOSX/Supplementary_material/._ATG101.txt
- __MACOSX/._Supplementary_material
