# Supplementary material for: Marchantia polymorpha, a New Model Plant for Autophagy Studies
Source: Front Plant Sci. 2019 Jul 17;10:935. doi: 10.3389/fpls.2019.00935 (PMC6652269; doi:10.3389/fpls.2019.00935)
Supplement: DATA SET S1 — This data set contains all amino acid sequences analyzed in this study, the alignment generated for phylogenetic analysis, and lists of primers and accession numbers. [file Data_Sheet_1.ZIP › Supplementary_material/ATG13.txt]

>KnATG13_kfl00049_0050
MASQSERARMDQIVSEFYAKSLHIILGSRIPSVSRLSGSA
SSVRNSSNRWFNLELDTSEAISDLAEPWRRGAAEPMIVDV
LLQQPGAHGWSEPPSPTGRGSSPSSSYGRGSPMSDEGPRS
PSGTSTLLERWVIHYERRRRSSSSDGLEGLADAADDTSGP
GLLAFPGSHNIEVPVVYKRTVILLRSLYAMTRLLPAHRLY
RLVKSNPQQRKGGFYLTYRVMSAAPPMPESEMGSMSTSRL
SPVDTPSGRISLSVMYRHTTAVTALEVGPSILPRIIADYV
GSPTTDPLRRYPPSAYPAPAAGASAVRQGLRVVPLQPTSP
LNRRHSIGGSPTSLQRNPNFPPPSSPSSKHHAARFQSPSM
RTTSLPPQTSSPIPISRGGPSAGFAHPPSPSPSPSPPPHH
QDVSAHYARSASAPVSIPRPPARANSMAPVHTSSSSGAHS
HRDRSLSSGDQPFGGNALSGTSPSQSAPQRYPQFTRSKSE
KMGVPRGDLPGSGTPPLPRPWTASSPPKWQPSSAPSGPAF
PESWGPGTRPSTPGLRTPGPDYLSTPGSEASGPMLSFSPP
LPFACTPRPPSFSGLSKTSGSSTSERSAGRATPPISGRDS
SALQLARYPSFSMSMDPKAAARASISPVTESPHSMSPPQH
YLVMNRALLDERGGFPAGLKRSLYHPGRATLSTAMPLDDD
LEDEADLPFAVDDVESDSQRKTRIESSSAWPTSPAHLAAT
QSASHGSDAAVGALVRILKSAAPLRSHPSSAGSSPAHPAS
LPSSSGAFGTSPGGGMVGARFSSVTSPIRSAAAGRTTPPG
GVQRQWEEGGGEARHTVAEALEELQGFSVMRDGLLRQRGE
HGSSRGDSYGRGMDPRASAGEPGVRRAGSLSPRGLPHGGA
SIPRPTVLIR

>CbATG13_CHBRA08g00350
MAGHGEGSGAMDQIVTEFFSRVLHVIIDARIGSISRLSNAPSHQRAGAVAEAAGSSLGAAAAAAKHAANSWFNIQLDPSE
VVRREADPWRRSQLEPMIIDIFLEHRSSAAMDVSSSFIGSGVDWGGGGYGDRRASFGREDHRGSRGGGGRIGSTLLERWV
VQCERKRREGGPGASGGRGGEVSGGGGRGGITLTPRGGGVLTASAYNAATRVGTSGGGGGGGSVLGGGGSSSSGVVPPHV
MEIPVVYKRAVIMLRSLFCLVRTLPAHRLVRLARSHAHHPGGLSLTYRVRSSAPPIPEADASDMEVHKLSPVDTPVGRLC
LSVSYRHSAGVTALEVAPTILPCIIPDYVGSPSASNCSPPSNGPASGGRVGVLSSPYPSPDGSVSRGEGGGAGAQQQPSG
RRLSKPRLPTFRPPGDVGSPSSPSHGNYSFTGKPPSPSRSSSQDGTSPSGHGQIVSPRGSGGWPGSSPSSQAGSPAEGSV
GGGERGGGGFGRGPRSSTAPMSIPRSSGRRAGEVVFRRSLSTGDPSSTAMGTGVGSPRLSVPGTGGQGAPVGSSSSGGND
SPGSGRGGRGEEGGGGTGGGGPAGRRYSRGVSAHSPPTSSFRPSSAPATVDHHNWDNPASSANGTPVHPPIIGIGGIGGG
GVGPSTSVSGSEGSVTTGLSVSPTLPFASTPVKQTPLRLMEFDDNQGVGCMGGGTSPGTETAAPRAGGGGGGGVEGGGGG
PLTSRSTPRTTGKEPSSIARTHGSNFSLSMEAKAMARLSISPLSDNPPIVSPTHPLGGGALQRKHHRDEKATACRNGSFA
TIQFVSNRGFILTNKKDEYNKEGVLVNVIIRFSLYC

>MpATG13_Mapoly0074s0075.1
MAAQNSSQTERATIEQIIVECYAKALHIIVDSRIPYLSSQ
NYADESHHSAASISPRSRTPNKWFNLEMDTCPAVAECVEP
WRRGSSEPMTVDVLLQQPMGGGGDVPSPRERRTRYYKGSS
PGRENSSGDSWSGEGEGCASPGGLCRTILERWVVQHVKRK
PLSAASVSAGGKAGSGAGGFVEPFGGSGGGGVGGPRGTGG
GTPLPYPSSHVVESPVVYKRTVIMLRSLYSHMRTLPAHRL
FRLVNSSSHSRSFSLSYRVSASPPQLSESDQAAMTIYNFT
PIETPWGKMCIAVHYRHTTAFTALEITPPLKPRIIPDYVG
SPTTDPLRRFSNVGSVPSGGISGRRGVHVVSLPSSVPSSP
SGPSFGRRHSWSGGHGKMQLPPAASPSFRASRSPSPSVPA
SDFIPSSPLAQSPHSASPSHNLHLHNQSPRTSPSRPSFPR
QLPSQPSSFHHGGSPSQPIPNYELGKSPPYSASPSPSPPT
HYSAQRSAPVSIPRPSSARPYVGTSPRRLEGPPHPLSKSP
YPPPSPSRNVETLPRALSCNSKQWPVPVPNLFVPTLEGRV
APRHLSISDWAVNSSVLVSPTHPFHAHQVQGDDKGDECSS
SGVKRSMYAPPRLLTLGSRGLAKVDSIDDGDDEEFSCPFA
VDDDEADDYRSRMDSPKVRQSSDLFEAVGQGHQRSQDAAV
GALIRILKGAPPLRPWNLPSPVVSGSPNMRPSPPGLLGPS
EMLGGGKLRSSPPRPPMMRSRSGSTSHVGSPVSMKVQPKT
SGLALEELRIYIEMRDHLSRQSGV

>PpATG13_Phpat.001G095500.1.p
MAPFGSTQSEKANVEQIVAEYYAKALHIILEARIPHVLGQ
GAGYGNSGEGNDSLYMIGGGGGGRASNKWFNLELESSSHV
QESVDAWRRGVCQEPMVVDILLHQPTGTMEVPSSSSGNAS
LERQRSFNKWSGSPQRVANLRGESWNEGNDGDSFTSAGVV
SRTLLERWVVHYERTKKGSVLGFGPVLAKQAPVEGGASLD
EDISSIGRKQGGGPSTFPSNHVLESPVVYKRTVIMLRSLY
CLVRTLPAFRLFKLANFSSHSRSFSLSYTVSPAPSAVSEH
DEDAMMKCSLTPIETQWGRLCISSMYRNATAVTALEVTPR
IMSRIIADYVGSPTTDPLRRFTSVGSLPSGGLSGRQGVHV
VTLPGSVPSSPSGAVGRRHSWSGGINKVQSQPPPLPISPS
YKSSSPSPSHPSLDFQNLSPKTPHFFHHSSSPSGTHAPSN
LSPRNSPLQRGFVQPPSSHHPHLDSQPIPIHSRRSPPFSP
SPSPSPPQHGYPQNDFRLRCSSAPVSIPRPTNLNRPLTST
RAAPDTHHQSRSPLPPPSPQTRPLDLPRAISFNSRLHPGS
GGHVSNFSLDSKNAARSSTAGDSLQGTPQNRFRGHQISLE
EQIEELSLSGIKRSVHSPPTLALGDVRASSKFSSPNREDP
EEMHLECPFAIDNDDAEDYRSRVGSPGVRPKVPDSPDFQG
STPGSAVGALVRILRGAAPLRQQSAPPAFTDLPVSRMGSA
PSSPVAITGRVKNSPPKPSSLGTRNSSLKGRLSQPGSLGG
NTGPGSSFGTGVVGSPPSIGFRQAISKTAADALEELRGYR
EMRDFLVRQSGGNSGNDRQVVNRV

>PpATG13_Phpat.002G047300.1.p
MPMSMQPNFTGTLVASSRAGSGHSLLVACPQGGGGGTGGA
AASDRQAEFEGGACGGIVGGRSREWVGCREDWWGSVFGGA
FAMASLGSSQTEKAEMDSMVSECCAKALRVILGARIPHRQ
KQGVRRGTGRDGYDCMYMVGEGWGGGSTRKETAKLFNLEV
ESSDHVQKSVDACIRGVCHEPMVVDIFFHEPTEAMEVPSS
SSCGNESSNRRRRSDEWSESPQRVPNLRGESWSDGSDGAI
FSPAREVSLTLLERWVVSYDQTKQPFAEGDSPVDEDFSSL
GQKRGLSPSAAPAHNVLEFPVVYKRVVIMLRSLYCLARTL
PAFRLFNPPNSVSHSPRFSLSYMVSHAPPALSEQDRSGMT
NCNLTPIETQWGRLCIAAMYKNVIAVSALQVTPQFVPEII
PNYLDSPTTQPLRRIDRVGSFPESRGRSDGRGTCVAPSSG
SAPNSPTSVLGRLYSWSGGIRKIFLEKQVAELSQSGIKRF
VYRPSEFLQGGFRTSSKVSIHNHEDPEECPFAIDDGKAGD
YRSRVGSPGVRSKIPDSPDFQGNTPGSDAGALVRILSRAP
PLRQQWTQPVLTDLPVSRAGLTPYHPVAKSTGIVKNSPPK
PNSVAIRNSIRGRPGEIRRATSLGDNAGSGLSFGTGKVTF
PPSIEFTLIKLRTASDVLKELKEYQDIRDFLVRQSEEFRA
CTRSL
