# Supplementary material for: Marchantia polymorpha, a New Model Plant for Autophagy Studies
Source: Front Plant Sci. 2019 Jul 17;10:935. doi: 10.3389/fpls.2019.00935 (PMC6652269; doi:10.3389/fpls.2019.00935)
Supplement: DATA SET S1 — This data set contains all amino acid sequences analyzed in this study, the alignment generated for phylogenetic analysis, and lists of primers and accession numbers. [file Data_Sheet_1.ZIP › Supplementary_material/ATG12.txt]

>CrATG12_Cre12.g557000.t1.2
MAAAEQEKVVVVFRATGGAPILQQSKVKVSLDSRLSKLVL
FLRKQLKTDSVFVYLRESFIPCMDDEVALLTQAYGIEGKL
HVSYALTPAWG

>KnATG12_kfl00698_0070 
MQVEAAQSKKVVVLFRATGDAPILKVSKFKIGAAERFAKV
IEFLRKQIHRDTLFVYINSAFSPNPDELVADLFDNFALEG
KLVVNYACSLAWG

>CbATG12_CHBRA418g00010
MLVDALLTVHCPFESFSSLCGSLVVVLFKATGDAPILKQNKFKIGASEKFVKVIEFLRKQLHRETLFLYINSAFSPNPDE
LVGDLFDNFGIDGKLVFLKAAGWRGRRRSRGTILAFHPYKVGGLEVLDGELGGVERGSVEVVIEGGLSGVVMEKEEAGGS
GRGLVMGVEESIVVKHAREEVSKGHVGFVGEGGGKIFVAYSLDAGDERKVGNDGGGNEKFGPLEEGVTWSSRGSAVADFS
HPPFGGIADEAGGGNGEPVGKGHVVEVKRVLELGKEEENVLVGEAGEGHDFVGSEGTGDFLVAVNDLREGVEAEVIGGDV
VAGVVDLVVVLKEVVGGELWHCGVNPRGGLGIGGTGGGDGGGGHDGLGEGLRVRGGERGDMDGRGMRRCAGCAE

>MpATG12_Mapoly0025s0134.1
MSGQPSGLVLPQTPTSTASKVVVLFRATGDAPILKQNKFK
IGGSEKFAKVIDFLRKQLHRETVFVYINSAFSPNPDEYVM
DLFENFGIDGKLVVNYACSMAWG

>PpATG12_Phpat.004G112500.1.p
MSTSAESPSVTGPRKVVVLFRATGDAPIMKQSKFKIGGTE
KFAKVIDFLRKQLHRETLFVYINSAFSPTPDENIWDLFEN
FGIDGKLIVNYACSMAWG

>AtATG12a_At1g54210
MATESSSPSSVRKVVVHLRATGGAPILKQSKFKIPGTDKFAKVIDFLRRQLHSDSLFVYVNSAFSPNPDE
SVIDLYNNFGFDGKLVVNYACSMAWG

>AtATG12b_At3g13970
MATESPNSVQKIVVHLRATGGAPILKQSKFKVSGSDKFANVIDFLRRQLHSDSLFVYVNSAFSPNPDESV
IDLYNNFGFDGKLVVNYACSMAWG

>SpATG12_gb|GBSM01008126.1
MSLENESIINQLVPDSRKIVILFRSTGDAPILKQTKFKIDASEKFMKIIDFLRKQIRCESIFLYVDSSFSPSPDDILSDLYDCFGIDGKLIINYALTQAWG

>NmATG12_gb|GBST01065583.1
MSFKTKVVVLFRATGDAPILKQNKFKIGGGEKFVKVIEFLRKQLHRETLFLYINSAFSPNPEELVLDLYNNFGIDGKLVVNYASSLAWG

>NmATG12_gb|GBST01003445.1_fragment
AAAAAPAFDSTLSFNCEIAAGAAAAAATTVTTPAAKPKGRGSRIPPGSKVLVHFRPVGNAPILRVSKFKVSAAYSFAVVIGFLRKQLQYKPTDSLFVFCNSAFSPSPEECVFDLFQCFGLSGELVINYCTTDAFG

>CoATG12_gb|GBSL01042191.1
MAGDGDALQASSRKVVVHFRATGDAAILKQAKFKIAASEKFSKVIEFLRKQLHRDTLFLYINSAFSPNPDELVADLFDNFGVDGKLVVNYAFSVAWG

>MvATG12_gb|GBSK01059555.1_fragment
RAVVILLKATGSAPLLKQNKFKISGSERFSKVMAFVRKQTNLDSLFLYCNAAFSPSMDAPVSELFENFGTEGMLVVNYAVTPAWG
