# Supplementary material for: Marchantia polymorpha, a New Model Plant for Autophagy Studies
Source: Front Plant Sci. 2019 Jul 17;10:935. doi: 10.3389/fpls.2019.00935 (PMC6652269; doi:10.3389/fpls.2019.00935)
Supplement: DATA SET S1 — This data set contains all amino acid sequences analyzed in this study, the alignment generated for phylogenetic analysis, and lists of primers and accession numbers. [file Data_Sheet_1.ZIP › Supplementary_material/ATG10.txt]

>KnATG10_kfl00083_0240 
MAALSPTDFARGARYFVDVWNTFRDEQAEWVEFPLDVAAV
HQVSGYVALSNIPAMSATPSEIAAESSMLTGLEEPLDELD
EDTATLVFPSTAAAHTYDFHMVYSPAYRVPFLLLRGQRLD
GTLLTEEEMAADLPAQTAELVNDGRKWLFLTRQDHPYLNQ
PWSALHPCETAQMMKLLMGQESIQTSGENEEKTKSGEIRA
AKYFLAWFSVAGPVVGLTLPLDAYRFQL

>MpATG10_Mapoly0002s0314.1
MWDGTLSAADFQYASKEFMKLWNHEECNMNQWSWEERPES
SAQGYLILEGVSLPEIETPLMHESLSMETDDKEELFSDDA
TLTDLTSQPSRCTYHVIYNESYNVPTIYFRGYHSDGSPIN
WLDIHMSLPSHLAQQMDQNRWTFLTQEEHPYLHRPWFMLH
PCGTSSIMSLMSTERLKQKSRGYATPPEPRKRGEGEDKQA
VPSRSSDLEFDTKLEFIPSIREAPTNQVGNYRDQYLLTWL
SFVGPAVRLPVPLDLFKSLN

>PpATG10_Phpat.026G009100.1.p
MAPGAGDGTLTAEEFKIAALYLVMKWKHCCPDLPEWTWQP
IEKTLLSTTPGYACGYLVLENVYVGSDQKDDAENLDEPDE
EDYGDAEDQATMHGDSMGVFNQHLYTYHVVYNESYRVPML
FLQGRLQDGRPLRWDSVLRDLPVGSQLVSNQSRWTFLTQE
DHPLIHRPWFALHPCGTSEIMRLVLSDFSQHQEKDSVPIS
KVLEKSGDMSGVPEKKDSHKSSPGRTEFGAAERSDRRINS
EGQVSSWIEKYILTWMSFAFPTVGLAIPSYVFVDSK

>SpATG10_gb|GBSM01003375.1
MSSFGKISALNFKEASKRLVQIWNDNLNSNLNEENSLPSLSWAVSSHVLSSIGLRDSVEGYLWFEKINQKFDASFYSSNCNLNLDEVNKDEEKLLYEDSATLELNQSKSNLYFDFLIHVVYNEVYQVPMLMFCVFDSCGVLLPLDENLIQIFFSHYYKMIEENNKWCFITIQDHPHLCQPWYCLHPCRTSEFMSKLFFRKSTPHIKSKEVKPKLNSSVHFDGEPLVIHAERNVGTGTEPCLAETEPSSVNSGGNFNDSLDFDLSVRYMLSWLSVVLPVMGLKLPKQLFCKFK

>CoATG10_gb|GBSL01009793.1
MAGTISGQEFQAAALFLAEVWSDVDDKRWRWIFPSVVRNSLKIVDEAGGYLALEGWYQKVGQPLNEAAGTPPEDGPDLYEDNEEEDKQAVLELWDEADTEGEGDPCVAGINPVTLRETQAAAAGVSEGGGRLCARCLATHHMYHCHIVYSNSYRVPVLMFFGSHADGAPLTWNDARVDLPSQYRRHISDSRWTFVTQQEHPYLGRPVFAIHPCETSNWMRLLAAGESTPRRETTGADGHKEDDSPERCRAEGVGENRRNNATSHVHNSSSSCEDKLRGPNNGGNTQWGSLHSKSRGGEEAPAGYLLSWLSVVGPVVGLSPPLELYKTSSLALGGSRLTLWC

>MvATG10_gb|GBSK01041043.1
MSSIDGRISSVDFVESAKFFARAWSEASESGSGEDLRWIWCNSAVEPFMHHMAPGFLAMRNVPVRTAFCELSQGLHSPRERCDEEEADPMLTMEEAQGDRGAAGGYHLYDYHVVYSTSYGVPMLLMRGYHADGQPTTAEEVRRDMGTGTAHGAEDGGWSFLSQTEHPHLHQPWFGYHPCETAPRMALLLRTAADDSSGWGGRVEQHVACRGEVGSEGATNPSTGEVMLETSQGLGLGHGTTSSPTFPVDPVTRAPAREHKALAACGASTGRKPTAVCRQYLLSWFSLMANTIGLAAPLAAYKSALS
