# Supplementary material for: Marchantia polymorpha, a New Model Plant for Autophagy Studies
Source: Front Plant Sci. 2019 Jul 17;10:935. doi: 10.3389/fpls.2019.00935 (PMC6652269; doi:10.3389/fpls.2019.00935)
Supplement: DATA SET S1 — This data set contains all amino acid sequences analyzed in this study, the alignment generated for phylogenetic analysis, and lists of primers and accession numbers. [file Data_Sheet_1.ZIP › Supplementary_material/ATG11.txt]

>CrATG11_Cre16.g651350.t1.1
MQQGPVLVLVAHSGRTLQLDVTTTTQVALVQHALVSFTGV
PVADQIAMYQGARLDPNKPLAAYGLPKDPATGSVEDHPVF
LYCRSYLKPGAALPPPEALPQIQVQVPPLAEVNLAHPLHA
AASPLVRALPDYERHFTHHLATTRAYWDVAQARLARCRQL
LSEQEVQARAADAARANVEAHYNYILTAYQNFLDKYNAQH
AAHALLLSTFPSDLAALDSMELHPTLQAPAQQQQHQQRQG
QQQGEQQQQTGQAGVADGAASPSAGGAAEQAVPPAPPAPP
QRRLGDLYPVARLREWADTCARSHASFGGKVGELEALFQA
LRRDVEALFMQAPSVDLDALGRRMTECEGLLDEHSSMVQV
LSKDLRTVRALVEDVVRQLGAAGGAGSSGAAAAGGGGIKL
GALHDAAAALEAIHETHRNRVLPRLAALDSQLAEFAQAAE
ASKVAMSADVLGQLQRISGQQSRIRDMKNKLAAFNEVLAR
QDAAFSELKVVHRLPAAYRALLAEVVRRGAWQQLYCGQAG
RLAEHMTRFREKEAARRAAFGKEVARYLPTELLTRAGLAA
EPPHCQVTVPPPAVPLIAVGLPDLQRLSYLDERMAASSSL
RAATAAAAAAGGAGAGAGGGGGGRPPHASHHHHHPHGQHQ
GHGRHGPSQSHHTQQHGSRSAAAGGAGAIPGTVAVLDADP
PPPADPVQALEMENARLRAELANHIAAACVRELESMQQPT
TPATPARQQSTDSSTGTPPASAASASAALQLPQRVPSSGG
GAAASGAASPAAGSAPARRDPAELVAAMQRALAMKDDLIR
QQQRESATLSARAAAYEERIAALEALLARQASLPEAAVAG
GIGSGRNSLHGAEGADAAAAAGDAVYGSAAEDGVVVERAV
SGPGLSPLPSGVEVVEAATELARSGAAAVEEGAGTDALAA
TRGGDTSNSVELVEREEAVGAEDEAAGMAEVGQESAEGEL
AAEAEAVWAPAPVPVAPSPFALAAVQDAPQPEGPIAAAAL
AAAAAAAAATASAAASATASAAPSQPASRRTSIDKSRALA
VVALEGRARTQSASFTDAASSVAAAIARHAALAPVRGTSG
PQAIPGRTTGGNGPAAAHASPGGAGRYGGSCMPMAIGSLP
FATSLPAASLLPGSVIPGGGGGRLDASPSGGIGLGLALGF
GLGPLTEATEQRRQRSGVLAAADGAGRGGVTAEAAAHGGS
QDDEDTEEGAGALSTRSSMSGGSISASGSFCRAASAAAGE
GEGGRAAEDGERAGGAVGDGSPVGGSSSSSSSALQFRPSW
SGTTAAAGVSAPASGEEGQGQSQGDGKAGEQAQAQAPLPG
LADDVERAADAGAAPESAEGAGAAALAGGEGLQAAAGRHH
DGGGQAHDMNGEESDDAEAPDIDEVIDSGGASGDAAGPGA
MELVQEGEADAASGSEAEVADAVVAEPASSGYETVGSVAD
ESA

>KnATG11_kfl00058_0200 
MLIHVAQNGKKFELDCQASTSVDVVQKALATLMGVPPAEQ
MLICRDLRLEPSRTLGHYGLPAEDKHVFLFNRSSLVADAP
IPEADLVDDVELELPGEPSRLEIGHPLDESPNPLLRALPS
YERQFRYHYQKAQAIWRGSQQRYDLCRQLFAEMEVQAMAI
QTARGNMDIYYSHMKQRYDEFTRSCQEQHRKHSDILGNFE
RDMERLRNTELHPVLKTESRSTLLDCLNDQGIRKWADDCA
TSHTHFEAKVGELRAQFTGLQRNVEDLKMTEPDVDLEHIE
DQMDEHQAAVDEQASILQSLSKDLNTVKKLVEDCVSGQLT
SSLRPLDAVAALDPMSEVHINNHLPTVEHCDARLSGLVQH
MNKCKVAMTRCVHTQLQSVAALQRRIRDMRNQLVGYREAM
QRQEEVFAELLLVRKVASSYRACLAEVVRRKAYAELYTRK
AGQLAERMARDRDAEVARREEFMRQQGLLPREILEGMGLS
GVPSQCEVNVPTFDSSLLDIDVADLQNLAQIGGVPEERPK
SRLGGGSRQLSASMSGSGAMITSTMVGSQKAGAFEGGGDV
SIMTGVERRETSVEGGVAGGGYDMEVENAWLRSEYAAAVA
MLCTLEEEEEAGGEESAEPAPPRRREAAQRVSEALRRKDE
HAQFLQESLARQKQQLEAYEQRIREVEAQLSEQHKKSHQA
LGEASGTAEGGSVVTAEKGGDMGGEDVTSLEKSNPSERVE
EARPAGLDQTMVDATLGETRMLESGMGSVVRDMEEGGVSA
SQEGGGASGRVEEAGGKRTEPKDEADTARHKASGADVAHD
VTLRRELHQLQEALSHRTAACVDAEGRVQALTAEVADLNT
QLKRNADLLSECQVNCAHLENHLHEARETAQTNLVTAERR
GKEYDSLRAKSVRMHGLLDRLNRCLAAPSDAFPEALSNLA
ASLSNGGLGRAEDEEVFVGSVRQLAEQVNQLVQQRGDLLA
RIQHAEDAKARLVKQVEVASEKLRSLAVKHERAVQIGKEK
ICFTSFNVHELAVFLPNGVGHYEAVNCNCPYYFLAEESVL
LFRHHQPESAHKYIVGQIVHIDHNVTRPPSPESMAGGLIE
GKNEGGGRGPRWNPFGLPLGTDYFVVTVAMVPDLTTSLQR
VTSS

>CbATG11_CHBRA80g00080
MRFVDDVMMIIIAGGEDQTKEEECQKSFMACYHESMKLEITADNNTMEWTYLETRKTLASLLGIPAQEQILICGSAKLDS
SKVLAAYHLPSDEKRLFLFNKARLISGAPPPPPEDVEIVEPQIPTGPSSVVMGARHPLLDSDSPLLQTLPNYERQFKYHL
QKGHAIWQASQSRFDTCQRLVEEQKVQEQAILTGRGNMAIYYKHICHQYKDFMKTYERQHKHHTDLLNNFEKEMARLRAC
QLHPDLQAEGRRTLLDCEKEGEIRQRAADCAAKNNHFNSKVADLSALFAEMRRSVQELETTPLDVDVRQLAFKIDDSQKY
IEEQTSILTSLTKDLGTVKKMVNECVEGMRATERSASLRPLDVINHLHPMDQGHTSFQLPKMEECDRRLAHLVLYLRDCK
NDMSRCVHMQLQKVAALQSTIRDMRFQLAAYREALDQQDKHFDELVRLHRVRPAYRVCLAEIVFRKAYSEWYKGQAEQLA
EKIAQIRDAEVARREEFFQQQNVYISREIMDRMGLSGLPSQCEVNLAPFDLDLLDVEMEDLQKWAPESLYGQSSEQVSRR
LSSPRASASSSAVLRTSTEGAAVVRRSTAEEEGSAARRDGGEEDGVGGAEIDEVMEFKKLELENARLKAELASAMAMLYA
FDPERFMEEGAQVREGEGDSEGADSGGTVIQAQKVANALYLKDEYGRQLQDQMLHQKDQIRLYAQRIKDLEAQLEAQRAQ
MMAQQGLRERGMGEGKGGSDRWPKEQDEGQLMMMTLAGGMQAAFPRAPFEAGWKDHREKGGGMVDESGGRSVREKASSAT
EMASCSQDEQRSVGVGRDGEGKRGEDGGGSSVQSTAVQQCAKEQDCGQVLEQPPGDAGEEHEPSSVTDDHAMLDASGHAS
HGHQSQAGGGVMCMVGVESADTAMEDSQGVVLQAEGDRMVPDSGSGVMCGVEGQNEGAGVTEGAGRGMESRMAAGNREEG
EEEQHAGSSFGGEGDAKQGGASFTTAIDTCVSGEKEVGSGKAGEEVGSAKMHSGESAESRVAAAAPQRRAKREEDEHNSL
LVDDDVRTSDIERLQNALAESSAACQAAEERVKALTTEVDELRALLKSKEDLLSESQVNCAHLEHLLHEAREEARTNHCA
ANSGAARYAALRNVSIKQRGLMGRFQRAIPMPGSDPVVPFPEALITLAKSLSASSNVSVSQGESDDGLEWFRAAIRSLAE
HVYQLVVHKDKLCRQLEMERRLNVSDIALFMRNADGFFVAVCPNRPNYYLSDQPTSPQSAEPKHRLVQQCVVGRVTRIEH
HAVAPSPCEASSTSNVVDSAASSCGPSRPTGVVPSGGPSGPGGGVSCTGTTSTTPLDMPRSPPTSVWNPFKLPSGAEFFI
VTATSVPGLQFLPPTVGRLR

>CbATG11_CHBRA04g01150
MPRGRTCCELKLNSYPALAMAVLAYAAEATTTERIMMVMMMSSIYTSGAADAPDHEEEEDGIESWGRGYTGHYGGGDGDD
EDDDDGDHDEIMIMMKVMATRRSGYGGGGDDYGDRDDGSGRIIISSSRGAASGGGYDDDDGDDDDDDGDGDGDGDDEEHY
EIRVEALQKTLASLLAIPAQDQILICGSTKLESSKVLAAYRLPSDEKKLFLFNKARLMSGAPPPPPEDVEIVEPQIPAGP
SSVVGVRHPLLDSDSPLLQTLPNYERQFKYHLQKGHAVWQASQSRFDTCQRLVEEQKVQEQAILTGRGNMGIYYKHICHQ
YKDFMKTYERQHKHHTDLLNNFEKEMVRLRACELHPDLQADGRRTLLDCVKEGEIRQWAADCAAKNNQFNAKVADLSALF
AELRRSVQELEATPLDVDVRQLAFKIDDSQKYIEEQTSILTSLNKDLNTVKKMVNDCVEGMRANERSGGGHLTASLRPLD
VINHLDPMDQGHTSFQLPKLEECDRRLAHLVLYLRDCKNDMSRCVHVQLQKVAALQSKIRDMRFQLAAYREALDQQDKHF
DELVRLHRVRPAYRVCLAEIVFRKAYAEWYKGQAEQLAEKIAQIRDAEVARREEFFQQQSMYISREILDRMGLSGLPSQC
EVNLPPFDLDLLDVEMAELQKWAPESLYGPSEQASRRLSYPRSVGTIGESSFVVRRPSTEDSAAPPDGGEGDGIGGAGID
EVMESKKLELENARLKAELASAMAMLYAFDPERFMEEGAQAWEEGGDLEGAGTGGTVIQVQKVAEALYLKDEYGRQLQDQ
ILQQKGQISLYVQRIQDLEAQLEVQRAQMMAQQGQREGGAGEGMVGSDRWPKEQDEGQLMMMTLAGGMQSALPWGSFRAG
RKDHQDKGGMVEQSGSQSARKDASGATEMASCDQDEQRSIGVGRDGEGKQGKDGGGSSVEPSAVQYSTKEQDAGQVLEQP
PGDAGEVQEPSSVTDDHAMLDASGHAAHDHRSQGGGGVTCVVEVESADTAMEDSQGVVLQAEGDAMVPDSGSGVMCGVEG
QNEGGTEGGGRGVESRMAEGNREEREEEQHADNGLGGEDDATQGGVSFTTAVDACVSGEEEVGSGKMQSVESAESTVAAA
GAPQLHAKQDDEHDSALVDDDASTKDVGSLHNALAESSAACQAAEERVKALTAEVAELRALLKSKEDLLSESQVNCAHLE
HLLHEAREEARTNHCAANSGAARYTALRNVSIKQRGLMARFERAIPMPGSDPVVPFPDGLITLAKSLSASNVSQGEGDDG
LEWFRAAIRSLAEHVYQLVVHKEKLLRQLEMERRLDVNDIALFMRNAEGFYVAACPNRANYYLSDQPLAQPSTEPNHRLV
QQCVVGRVTRVEHHVVAPSPSEASGMSHGVDSAGSSCGSSRPTGVVPSGPSAPGGVSSPGATSTPPDTPRSPPTSVWNPF
KLPIGGEFFAVTVTSIPGLQFLPPSVGRPR

>MpATG11_Mapoly0041s0089.1
MEREMKIEIHVAENGKSYELECQASTTIQDLQSILPQISG
IPAQDQMLITSQDNRLEAKHTLQHYGLPSHNKSVFLFNRC
RLVLNSPYPPEEEFEVFHVEYPPLPTSGGNHPLDESSDPV
LKALPNYYKLFKYHHAVAQAFSTASNMRLDACRRLLREQE
MQEKAMETARGNMDHFYRIIKQNYSEFLRNYNRLSKYHSE
LLENFERDLERLRNCRLHPGLCSTQLKTLLDCVNESRVRK
WAEECSTSFSQFNLKVSALKENYTRLDNKVQVLFNTKATV
DVKQLAGTIEDHAGCIEEQNRIIQSLGLEVNQVKKLMDDC
VSSQYAGSARPHKAVSALRSSYDIQKKRYLPTMESTDNQL
QSLLEHCEERKTAMTRSVHSRLQSVASLQSSLKEMRNQLA
AYKEAMNRQATIFSHLRLVRRMGSAYKGCLAEVVRRKAWM
KLFMGQAGQLAERMARKREAEVARREEFLKEQSHYFNREV
LELLGLYENPSQCVVNIPPFDTQLLELDIVDVERYAPEAL
VGPLLKISGTDGRGGSTRSLSDSAFHTGIESQGGKEDHEG
EVDDDGDNDEINGTSKLEVENAWLKAELASAVARLCHLDP
EFEPEEARDVDDVGSNKDSGHQTRSAVQSMVDALRLKDDY
AKHLRGLLNMRQSQCKVYEDRIRDLEQRLQDQHLRMQKFP
SGLTTPDRRDHGDDSENSGLTALRCPGVPEPMDEGASSLA
AYEGQQLNQSDSGGREAGNENVQTDRMREVPDEAMSDVSG
VVSGLVDAAMEDGPRRSDVESTIDRSSSGVVEVVNVNSRL
IEDSTGESGSGDAASSQPADAGNGELGAHIRDDHVLALEN
MLVQKTQECEAVEERLRVALAKSDRLLSDLDSNAELLNEC
QVNISHLENRLHDAREEARINLCAADRRATEYNALRSSSV
RLRGLTERLKNCISTSGGVGFADALRALAVSLSSPSASDA
GEDDFRNAIKTLAEKVGVLAQQRAELLERCKIAENNQNHM
TKTLDELKKKRQMEKQASKEMICFTRFQVHGLAVFIQNGN
GHYEALNRNCPHYYLSEDSIALFLENLPSGQHYIVGQIVH
IDRSIVRSASGSPGESEISGSNVGGGSRCNPYGLPVGTEF
FVVTVAMVPDFSPLSLTM

>PpATG11_Phpat.019G041300.1.p
MLIHVAENGQSFDLDCQPTTNVGVIQNTLVSITGIPLHEQ
ILFCGDTSLRADHALVAYKLPDDNRHVFLYNRSRLIADCP
PPPPEDPEVPPRETPPPPSSLNEGHPLDDASDPALKALPS
YERQFKYHFQKGHAIFCASQKKFDICRRLLREQQVQEMAL
ETARGNIAYYYKVIDNQFGEFLRQYARQHKQHSDLLANFE
RDLERLRACKLHPSLRTETRKTLLNCVRESSLRERAEHCS
FSHKQFGSKVAELKVVYLDLQRNVQYLFGSPSAVDVHDLE
RTIEEHIQFTDEQASIVQSLSKDVNTVKKLVDDCVCGQYS
GNLRPHDAVSALGPMYDVHDKNHIPRLEACDMELENLLEY
CKKSKNKMNLCVHTRLQNVAALQSNIRDMRNQLAVFKEAL
VRQSDHFAELKLLRRVGPSYKACLAEVVRRKASMKLYMGQ
AGQLAEKLARKREAEIARREEFLRVQSMYIHREVLQAMGL
FEIPSQCIVNIAPFDTNLLDIDVNDIERYAPESLVGRLMK
GPDQNPRGSSRSLSNSGFQSSGGSQGTMDALDEQNLDANE
DDSGGDEIAGTSKLEVENAWLKSELASAVAMLCNLDPGSG
LEEGAGDSQDPGKSAEMERGGRAQNAAQKTAEALHLKDEH
AKHLKSMLAMLKVQCNSYEKRIRELEQRLAEQHIQLQKYR
SMERHDRRSHVPEEFDQLQEIIEPEQGTSETSGITGDGTG
RMQGGVVIPEPMDEGMTSNIQASSTTSINARTDADGGQRR
STREGGDEVMSDVSGGISVMDAGAVDSRKESSAGGVNGNE
GLLEVPNDVNAEKEQRDDDVELNGNLVGAGADEIALKEPV
VGGNASLRETEQEVSALQTDLLEKNEQLMATDDRLKAAME
EVARLTSELDGNAELLNECQMNCAHLENRLHEAREEARTN
LCAADRRAAEYSALRASSVRLRGLMERLRSCITAPVGNPS
SFAESLRSLAVSLSSVNVNDGSEDSEFRNAIRVLADRVGN
LAQQRAELLERCNIAETNQAHLKRDLENQAELLKSLYSKR
KFDKQASKEKICFARFEIHGLAVFLRNANGHFEAINHNCP
HYYLSGESIALFQEQGLPSGSPYIVGQIVHIDRKIVIPAP
PPPPPPNGTLDGNLQGNELGAGTMLVPARARASHNPYGLP
VGTEYYVVTVAMVPDF

>PpATG11_Phpat.022G057800.1.p
MLIHVAENGQSFDFDCQPVTNVGVIQNFLVSLTGIPLHEQ
MLLCGDTSLKSDNALGVYKLPDDSRHVFLYNRSRLVADCP
PPPSEDPEVPLLEIPPVPSSLPGGHPLDDASDPALKALPS
YELQFKYHFQKGHAILCASQKKFDICRRLLREQQVQEMAL
QTARGNIAYYYKVIDNQFGEFLRHYARQHKQHSDLLANFE
RDLERLRACKLHPSLQTETRKTLLHCVRESSLRERAEQCN
FSHKQFGSKVAELKLLYVDLQRNVQYLSDSPSAVDVHVLE
ETIDDHMQFTEEQSSIVQSLSKDVNTVKKLVDDCVSGQYS
GNLRPHDAVSALGPMYDVHDKNHLPRLEACDMELDNLLEH
SKKSKNQMNLCVHTRLQNVAALQSNIRGMRNQLAVFKEAM
ARQSDHFSELKLLRRVGPSYKACLAEVVRRKASMKLYMGQ
AGQLAEKLARKREAEVARREEFLRIQSMYIQREVLQAMGL
FENPSQCIVNIAPFDTNLLDIGVNDIERYAPESLVGRLMK
GPDQNLSGRSRSLSYTGSQSPGGSEGALDTKDEQDLDTDE
DTNGIDEIAGTSKLEVENAWLKSELASAVAMLCNLDSDYE
LEEGVGDSQDSEKGVEMERGARAQNAAQKTAEALHLKDEH
AKHLTDMLTMRQVQCNSYEKRIRDLEQTLAEQHMQLQKYT
SIERHDRGHRRSHDSEEFDQVQERTDQGQDSSETSGITGD
GVGRVQRGVGIPEPMDEGMVSNMQANSTASIDTRTDSGGG
RREGTREGGDEVMSDVSGGVSVTDAGMVESRKEESAEGVD
GNEGLPDAPNGGSTGKDQGTNDVELNEVLAGAKVQGTALD
KNVDGGDAFLRDGELEESALQTDLLEKNEHLIAIDDKLKF
FIAEVARLTSELDESAELLNECQMNCAHLENRLHEAREEA
RTNLCAADRRAAEYSALRITSVRLRGLMERLRSCITAPAG
NPSSFAESLRALAVSLSSANVNDGSEDGEFRNAIRVLADR
VGNLVQQRGELLERCTIAETNQAHLKKDLENQAELLKNLY
SKRKFDKQASKEKICFTRFEIHGLAVFLQNANGHFEAINH
NRPHYYLSGESIALFQEQGLPSGSPYVVGQIVHIDRKVVI
PAPPPPPLLAGSSDGSVQGTELGAGTMLTPARAKASHNPY
GLPLGTDYYIVTVAMVPDL
