# Supplementary material for: Marchantia polymorpha, a New Model Plant for Autophagy Studies
Source: Front Plant Sci. 2019 Jul 17;10:935. doi: 10.3389/fpls.2019.00935 (PMC6652269; doi:10.3389/fpls.2019.00935)
Supplement: DATA SET S1 — This data set contains all amino acid sequences analyzed in this study, the alignment generated for phylogenetic analysis, and lists of primers and accession numbers. [file Data_Sheet_1.ZIP › Supplementary_material/ATG14.txt]

>KnATG14_kfl00545_0060 
MQFAMAAPSCCPICEVHLPSFCPSCVQNRIAEKRRKLKAA
AARRDATKEKLNKRLAAVGAADDQRRWRIEWAEARAELQD
QIRKITDELAKGMEKLERRRRNVKIRSSQLSDANSKLYSK
RNEILLQYFPDVLRSESLRQTFVNVELARLRRQTIQKLRS
VLPLRLTLMDIGSSMRQYVTICGIRLPDGTEPTVDSGPEL
SAALGYLLQFVGMAATYLGAPILHVAGHGVSSSSIWQRES
YWKTKSSTGSFPLYLPRTGSSSASRSGSLYSSLTGPSDKK
PAPPPEPAPAGEAALSKSATETRAVSQLKQGVALLKRSVA
CLCAQQWAATSLPRDAATRMSPFFGLAVLMSVLAQERDAG
WLPRPETPDRAAAESPAPIDGTASWAQASFTRQAGFAMAE
SVTAAKAAAMAAPRRQSADGDIRHVKSTEGRSSRRSRRAS
EAGVIKDADLEGWDIVDRPGDILPPPPSEPDNIAHWTRAM
FLDARK

>CbATG14_CHBRA128g00620
MAGARMTPRSCGICEVVNQPSVCAACVNLSLREKRKVLNRLMQKRDQLRDQLGTKLMLIREAGRQRHFRLDHSERCDCFS
KAINQLGEQLHRARLDLGRKEEIINARATRLSEAQSKLAAKRAELLVQAYPDILRAHSLGLTVVASELSQVRRYFLKCLQ
TILPLRLPIMDGSTTAWDGRRMLANCLYICEQRLPGEEDLQCVPQAELSAALGYMVLLVNLVSRYLGAPLLHQAGFAASS
SRIWQRASYWDSRPAARGMEHPLFLPRNINAEELSAAAYELSPSRADSSGRICGQGVDILARPMSAPPHHEGDRSSGSQS
GRAGMQPLAPRTSRYSMGAVEGVPPAHVEPLRHSDGSAVYREVRKGMAMLRRSVACINAYESAVPGIRTWEHQPQFSAFA
VMLSVLRDGGSQLGVPSGTDISRVHMPGAKGEGVAGAPRTGQGLEGASGQEPCTKDDPEDDPEVGEWKFVLIKPPFLPPP
PSSGTDDIEHWWRAMSLDAT

>MpATG14_Mapoly0103s0077.1
MARRSSVCGICEGVNLPAVCAACCNAGLNDKYKILKRVTQ
HRDDVKRRLEAQLADKREAESQRKWRIEHGERNAKLREQL
RTSSNDLIKAKARGEEQKKRLDARTNALERASNELTRKHR
DLLGKYYPDLICTKNLSYDTLNAELIQKRRLQVRQLCKIL
PTRRCTGDEREVRICNVSLPLDDDPTSVSHNDLSASLGYL
VQLLNLTARYLSAPILHSAGFAASSSRVWQRASYWDTRPI
HRGEEYPLFLPRENGAAEELGHSSSSSHSLGLSLTEGSRS
ANRDMDVDASLVRCSTSSSSSSKETHKDVQKGIKMLKRSV
ASVNVYGYNLLSMQVPSDLSTFESFAELLSILISKEPRAR
SSRGSQQPNGRFGLSEGHTSRLASCPSSMLEEVKPVSDIL
DPAPSSKGKVNNWNIGDFLDVGDSEHTEEGGRVSESVFDG
WDLVEHPTLPPPPDSEDIEHWTRAMFYDATKKGHVYPPFD
AVDPVGSSTGVDDFIVAMKFSGAKFFGHVLREQERKLGIY
FTIVNRSRCFSKNRYETLNFLHEWQ

>PpATG14_Phpat.005G043000.1.p
MARRSCVCGICESVNLPSVCSACINYRLLERYKLLKNLAQ
GRDFLRQRLDEKLIAKREAELQQHWRVEHAERRAQLKERL
RQCKEDFIQGKMKRDLMQHDLDAQVRFLSAASAQVATKRL
ELLAHFYPDLIRAQSLVHTAVASDLYQKRRMVIRQLCKIL
PLRRSSMTVEERQKWEGSCSGPQSVRICGARLPLGDDPLT
TPHMELAASLGYMVQLVSLAARYISGPLLHSSGFAASSSR
VWQRSSYFDSRPASRSEEFPLFIPRKGGCTSSGDDNELSK
SVGSTLGFSSMESPRIDTVESTASLVNYGTSSGTRESYPD
VQKGIKLLRRSVGCLCAYGFGQLSLSVPTDMSIFDAFAEL
LNILSSKETRSRSSRGNQQPNGKFGLSEGPLARMRSGLGG
MSDPNRFSPGSLSQRTPKGKVTSWNGFYDVSTESEFMEAG
PNSSDSTVDGWNLVEHPRLPPPPSNSEDVEHWTRAMFIDA
TKFLTSTAQNG
