# Supplementary material for: Marchantia polymorpha, a New Model Plant for Autophagy Studies
Source: Front Plant Sci. 2019 Jul 17;10:935. doi: 10.3389/fpls.2019.00935 (PMC6652269; doi:10.3389/fpls.2019.00935)
Supplement: DATA SET S1 — This data set contains all amino acid sequences analyzed in this study, the alignment generated for phylogenetic analysis, and lists of primers and accession numbers. [file Data_Sheet_1.ZIP › Supplementary_material/ATG16.txt]

>KnATG16_kfl00375_0040 
MAHGGVATLAVRDVCSQLYARNVAECAAYQELVNGYQQYL
AQATQSGKDTQRLEQEVGSLREENGELKNLLKDNEKNAAR
SAEAKALEEQLGRAREELGAAYKTNAGTAQQLLQASNAVQ
SLKADVEEKARRIQALEEELASTKARLALVESQAANKDAA
VELAAAEAQRAREEQREMEERLKKVEAENKDLVDRWMEQK
LKDAERLNELNDMYEDLLKRSNAQRLEDVARTQVDGIVRQ
SEGDAADFVPSGPPSSSRHTLRAHEGGCSALAFDHGAGSL
FSGGTDKLIKVWETAGGTVSNTLRGALGQILDLSVSAHNN
WVLGCSSDNKLYLWDLSSGRIRHTMTGHVDKVIAVDFSGS
SGRKAVSAAHDRTLKIWDLNTGYGIQTIICHSNCNTCCVV
VENGVVASGHMDGHIRFWDMRSGRLANEVAAHAQGVTSVC
LSRDGATILSNGRDNVLNLIDVRTFEARTSLRAAGYRVAT
NWSRACLSPDARHAAAGSVDGTVFVWNTQSGAVDRALKGH
AGPVLSCSWSDRGRPLASADKNGNVVTWE

>CbATG16_CHBRA183g00150
MLQRSESFSPTLLKTAKAVTRCFVWKSEGDPPRGFISKVAWHTICAPREEGGLSLIDPGSQNNYLLARWVVRVAEAEEVG
DWILLAEALLASDRKLARPSDVWVVIMTKTFAEKRPNSRFWRDVLAAWKHARPTERIAPKSKEDVKCQTLFENQWITDDE
GAPFLLERKPGAFGLSWAQKGISLVGDLWDAGTNQWKPDAHLREVLRQLPLKEERAQKLRAAIPDEWKCLLGPEGIDPPG
TWYKWDNGEEEWYCRLESWFEDGSGRCWLETYKRVKAFSPTLQRVGMHFQYGLRNLTEVRVRLQEPEERGLPMVLQLVAN
GTPLKDLRIDAATWGWRINEELATGLENLSAKLISKKNGDSLSNTEIVQHRWSRVNPSRKPRQKLPSYHYWPPQFKQTGH
DGWYRQTEWKGGAGSREPGAWAWPTSPQKESWSWGIGLQVVLIVRIKIKTRFNLIPGGSSSVITNNRKQPPMSSSSHSLH
SFEQQEAARSRASQQREDLKEAADFSRKQPATSSFSHILRSFEQQHEGAEGRSSGRTRRKQRPYPERQTMELAIEASVAI
TAAKVQVLLRNRDEVDAFQELVEGYGFYLGLATEAAGRVCVLEKKLVQVQDDRDTVAAVLQRTERTIQRSPDIDALEAKV
EALQQDLGQSYKASAEVSQQLVQASSLAQSLREELEEKKKVVVNLQESLAVADAKVDYLEGALKEKTNAVELTSMEAEAA
LRERIEVEEKLRIAEAENRSFVDKLMEFKLKEAEKINELNAMYEDMVKQFQRTQLQELARRSVDGVVRRSEDMAEDFMPS
GLPSGVKSTTRVHDGDCSSAVFGYRNGIVLTGGMDRQVKMWHVDNMSEKQKLRGSLGSIMDIAISLDNKGVLGAGTDHKI
MLWDVDSGRERHVLTGHTEKVCSVDFSKADRRRAVSSAYDRTINVWDLHRGYGIQTILTHSNCNALCLTPDGAMICTGHT
DGHLRFWEMKNGVLVNEVPAHSRAITSISVSQGGTSILTNGRDNVLNVFDLRTFEARCTLRAPGYLAPSNWSRACMSPDD
KYIAAGSSDSNVYVWSHTTASLERVLRGHTSPVFACAWCDLGRPLVSCDKNGFLLVWE

>MpATG16_Mapoly0102s0055.1
MMEERMKIAVLQACRALRKRHRDEEGAHGPAIAALATAVR
YQGAELIVKVELLQQELNQIYRTHTETTGQLLAEKSANQT
LLSQLADKDSLITELRSELSAARTKLTELEKEDDVQKEAI
NTLNFERTELKLQILELESKLSKAELDNKMLVDRWMEQKM
QDAERLNEANAMYEDMMERLKSSRLEELARQQVDGIVRHS
EAGAEFYVGSGIPTHVRHTIQAHEGGGGAIAFEHGSGVLL
TGGNDSVVRQWDSQGGTNLNTLRGATGTILDLTVSSDNKQ
VLAACSDHKIYLWDAQSGRIRHTLTGHSEKVVAIDLSPSG
NKRAVSASYDRTIKLWDLGTGYGVNTIVCYSNCNSVCVTS
DGALICSGHMDGNLRFWDIRSGKLANEVAAHGLGITSVSL
SRTGHTVLTSGRDNAINIFDVRSLEIRATYRSPNFRAATN
WCRSCLSPNENYVAVGSADGAVVVWSRKNNEGESVLKGGH
TYPVLACAWSGVGKPLATADKSGRICIWE

>PpATG16_Phpat.002G027000.1.p 
MEMEDRMGYAIVQACRAIKRRHKLEEGAFAPAIAAISHVV
NSPATLELGEKLKDLQIELNQSYQKHSQVSDRLVQEVTES
QSLRTQLGDKETAINELQEELTAAKEKILQIEINVKETQG
ALDATTSEVDELRSHVKELEGQIIDLKKENDMLIERWMDQ
KMRDAERLNEANAMYEDMMEKVKAGQLMELARTQVDGIVR
HSEAGAENYVKSGLPSAVKHVIRAHDVMCSAIHFEQGGKN
VYSGGHDKLVKSWNVVNGSCMSTLRGCLGSVLDLSMSYDK
NLVIAACSDHKLHLWESQTGRMRHTLTGHTEKVVSVDISK
TSNRRAVSAAYDRTLKAWDMQTGYVTNTLICYSNCNAVAL
TMNGEVLCSGHMDGNLRLWDIRSGKQSSEVVAHNQGITSV
SVSRNGHTMLTSGRDNVHNMIDVRTLEVQASFRAPGLLVA
TNWSRSCLSPDERYVAAGGADGSVVVWNRFAKDGTVTLKG
HSSPVLACTWSDEGRPLVTADKSGCVIVWE

>AtATG16_At5g50230
MVQEEKAMEAINDALRALRKRHLLEEGAHAPAISALSKPLISQGSEWKEKTEKLETELQQCYKAQSRLSE
QLVIEVAESRTSKAILQEKELLINDLQKELTQRREDCTRLQEELEEKTKTVDVLIAENLEIRSQLEEMTS
RVQKAETENKMLIDRWMLQKMQDAERLNEANDLYEEMLAKLKANGLETLARQQVDGIVRRNEDGTDHFVE
STIPSTCANRIHAHEGGCGSIVFEYNSGTLFTGGQDRAVKMWDTNSGTLIKSLYGSLGNILDMAVTHDNK
SVIAATSSNNLFVWDVSSGRVRHTLTGHTDKVCAVDVSKFSSRHVVSAAYDRTIKLWDLHKGYCTNTVLF
TSNCNAICLSIDGLTVFSGHMDGNLRLWDIQTGKLLSEVAGHSSAVTSVSLSRNGNRILTSGRDNVHNVF
DTRTLEICGTLRASGNRLASNWSRSCISPDDDYVAAGSADGSVHVWSLSKGNIVSILKEQTSPILCCSWS
GIGKPLASADKNGYVCTWT
