# Supplementary material for: Marchantia polymorpha, a New Model Plant for Autophagy Studies
Source: Front Plant Sci. 2019 Jul 17;10:935. doi: 10.3389/fpls.2019.00935 (PMC6652269; doi:10.3389/fpls.2019.00935)
Supplement: DATA SET S1 — This data set contains all amino acid sequences analyzed in this study, the alignment generated for phylogenetic analysis, and lists of primers and accession numbers. [file Data_Sheet_1.ZIP › Supplementary_material/ATG8.txt]

>KnATG8_kfl00324_0190 
MAKSTFKQEHQLDKRQAEAARIREKYPDRIPVIVEKAEKS
DIPDIDKKKYLVPADLTVGQFVYVIRKRIKLSSEKAIFIF
VDNVLPPTAALMSSIYEEHKDEDGFLYITYSGENTFGGC

>CbATG8_CHBRA130g00160
MAKSSFKQEHALEKRQAEAARIREKYPDRIPVIVEKAEKSDIPDIDKKKYLVPADLTVGQFVYVIRKRIKLSPEKAIFIF
VENVLPPTAALMSGIYEDHKDDDGFLYITYSGENTFGTELRHQEVS

>CbATG8_CHBRA73g00560
MAKSSFKNEHALEKRQAEAARIREKYPDRIPVIVEKAEKSDIPDIDKKKYLVPADLTVGQFVYVIRKRIKLSPEKAIFIF
VENVLPPTAALMSAIYEDHKDGDGFLYITYSGENTFGG

>MpATG8_Mapoly0001s0494.1
MTGKRSSFKKEHPLEKRQAEASRIRNKYPDRIPVIVERAE
KSDIPDIDKKKYLVPADLTVGQFVFVIRKRIKLSAEKAIF
IFVRNVLPPTAAMMSAIYDEHKDDDGFLYLTYSGENTFGD
LNSQLMACNCLPLV

>MpATG8_Mapoly0027s0034.1
MGESEFQFKQTTNLESRQAESARILEKYPDRVPVIVKRAD
KSSIPDIDKKKFLVPVDLAVGQFVFVIRKRMKLTPEKAIF
VFVKDVLPPTSAMMAQIYDEYKDQDGFLYMTYSGENTFGS
SHDDEVALVG
