# Supplementary material for: Marchantia polymorpha, a New Model Plant for Autophagy Studies
Source: Front Plant Sci. 2019 Jul 17;10:935. doi: 10.3389/fpls.2019.00935 (PMC6652269; doi:10.3389/fpls.2019.00935)
Supplement: DATA SET S1 — This data set contains all amino acid sequences analyzed in this study, the alignment generated for phylogenetic analysis, and lists of primers and accession numbers. [file Data_Sheet_1.ZIP › Supplementary_material/ATG9.txt]

>KnATG9_kfl00033_0060 
MDPDEFLTGGSYAPMPGGPGNEMHPPGKGRARIGGEEAQP
LVGGEPENILGGESFKWDLISDLDHFFARLYHYYCNKGFW
CIVTQWVVELLTLGFTIVFSGFLILFVNWPWLLQAKCGIQ
AAEAGHEPCDLVREGLVRHPLVPMTFLKAMAVVYLAMFSA
FWAFCFARFFLQLRELLEVRDFCHARLGVGEKELQTMSSP
DLVDRVVSILFCRPIAYTLLVFVLAGWALGVGEKELQTMS
WPDLVDRVVRFQSRQRLCIVKELSAHDIVSRIMRKENYTI
GMLNKNVLALEMPRWVPGAAPLPGFAGTRKPGRRKNRTRH
LVLTKTLEWSLNWCILHHMFDANFAIRRDFVRDPERLKRR
LRMVGVGMALVSPFLVVFMLMYFFMRNAEQFYHQPGTVGS
RRWSNLAKWRLREFNELDHLFQRRLNASYQHAVAYVKQFP
SPIVSMVAKFVSFVTGACAAVLLGVALLDESLLEAQLFER
NLFWYAAIFGTILAVSRSLITEEFTVFDPEAVMQYTARYT
HYMPKHWRGKANTDAVRGEFEALFQFKFVLFFEEMASIFI
TPFLLWFYVPKCVDSILRFVEDFTTQVDGVGDVCSLSAFD
FAHHGNSKYGSPCDAVKDQRSTQGKMEKSFLSFVSNYPTW
EPPPNGQKMLGMLSTFRTRNEAASSAFPLTSSVLRNSAPY
YPPRAAMSHHFSGSYRKVASRHGADGAGGGFGHRLPMPSG
GDHPDPAIDSHLAASGALATMGANPEEATQLYWLDRYYEA
ARATGSGIELDPLSKNGGGETEVSDGGAHLRPAHSGDDVT
RDGRFEGADRPMETRVMISDGRGGGLAGAARALDGQNVRS
DGRGTGSDGRILGSDGRLLGSDRRTAGSDNRVLGPDARSF
AADGRALGLDARTRRGPMSESEMDRVLVDQALQRNAVRGR
GVDFGVASVMEEPEEEEDDFSQPDLLQPHPFGLNASSAHN
DPWPSFGSMQREGAGRADPTGVTSIRFGSGHASGRPGGSS
RGPWGLVSGQESGFGLEEEAAPPATGPFARLHDDFGASSV
FSERRPRGRSWAGSGSLRGSGSQGGFGRTRERSRGSWDGE
AEESFAEKGVGVNNEQSDSQGQSGLWHDGEETTGVWGEGQ
SGEGEGRPVRRSFS

>CbATG9_CHBRA02g01640
MAVDPPFPHISYVPIQGRDGGGERSRRRAERVDGLRVELTSIRSWGGKGGGEEGEDADAGTERPSWRRSTSAGGDRGAGE
LLGVEGGGVVSGASGGGGGGGGEGGGGGGEGGGGGVVVNPSPTDLLKGESAKWTAIPDLDRFFERVYRYYCDKGFWCILT
RWVVELLTLGFTIVFSGFLLLGVNWRRLFEAKCGAAAAAAAAAAAAAAAGGGAATITGKDAPPTAADDSRSAAAAYGYVK
GASLGACDILHVAVVEHPFKPMTFLKVMAVVYLVIFSVYWLFCFTRFFVQLKETLEVRDFCHSRLGITERELQTMRWSEL
VDSVVQLQKRQRLCIFRELSAHDIVSRIMRRDNYLIAMLNKGILALKIPGWIPGATPVSSSGNREHQARAKKYVVLTKTM
EWSLNWCILHNVFDRTFLVRKDFLSNPDALKKRFMTVGLCMLCISPFLLIFMLLYFFMRNAEQFYNHPGTVASRRWSNLA
KWKLREFNELDHMFKQRLNASYPHAVRYVKQFPSPILSMWAKFISYVMGAFAAVILGIALVEESLLEGQIYGRNLVWYGA
IFGTVLAISRSLITEEYQVFDPQESMDVLAQHTHYMPKHWRGAADTDVVRAEFESLFQFKAKLFLEEMMSIFITPFILWF
SLPKCAECIVDFIQDFTVYVEGVGHVCSLSVFDFEMHGNKRYGSPCHTSKDRRSSQGKMEKSFISFKANYPNWEPGDLGK
KVLKTLSEFRSHQEELDVEQCAQATHLSQTSCHDVGSPAGSRRFMPVSRNSFRSARAFQPQESSGEVPWNGAGDGSRPAA
GSLYHRFPFGDPWRSGVGGYGAAGSSRHLHGSAMAGHCPFPTSATDQSAWLLKLDSEQIIQLHWLDRLYLVRSQVNDAEL
CHDNDGEHRTGAEQGMGPGIPLAKEEVEDGPADQDDKDAHLQSLEQRKGAVPRHPLHVEAFRRSHFFPADAVEEDREDRG
AEAAAHISSDDLRPSRSDHPAETSGRSYGPSSSWREEYSESPRGLLTGITPLHTGTADDHSGLFIKAKSKITRPFRGSVV
IGSTPYTGNRFMPLLSEERESPRKADDDEIDWKMQLTLDDDTG

>MpATG9_Mapoly0002s0148.1
MFSSVWRRIEGSFSGGGARHHHHHSMHRNEAGLNHMQLEV
ELPEYHSLPGGDTAGPPDLFRGESSKWEAIADLDRFFERI
YQYYCDKGFWCIVTQWIVELLTLGFTISFSGFLLLFVNWR
GLLHATCGVEGIEKTGRDCNLYEEALWPHPLKPFTFSTAV
VVVYLTIFSFYWLFCFLRFFTQLRETLEIRDFCHNSLGVS
EHELRTMKWPMLVDKLVEVQRRQRLCIVKELSAHDIVSRI
MRKDNYLIGLLNKGVLALEVPGWLPGVGPAITREDGVQKR
ILLTKTMEWTLNWCILQNMFDSNFLIRRDFTSNPARLRKR
LMTVGLCMLMLSPFLIIFMLLYFFLRYAEQFYHQPSAAGS
RRWSNLSRWTVREFNELDHMFKRRLNASYKYAVEYVKQFP
SPIVSMVAKLVAFISGAFAAVLILVALFDETLLQAHIFNR
NLFWHTAVLAAIIQVSRSLIAEEFQNFDPEGVMRQIAYHT
HYMPKHWRGAENSDRVRREFEALFQYKGALFFEEMVSIFV
TPFILWFYLPKCVDEVLQFVTEFTTTVDGVGSVCSLSVFD
FEHHGNSKYGSPFHTSKDRRSSQGKMEKSFISFKSNYPNW
EPDGNGKHLLSVLADFRSRKEDLGLFNLAHANSTLDARMR
SIPRMGDSLYQRAADFSSRDRFGQRMPSSRPSPLDDVQDS
AQFRENYGGPSIQQTDQMYWLDRYYTASQTAEPSVTSHAS
VDQRTNFESERQTGGHFQANISDSEIQENAPRPGIIQQIP
GQGGESRWWDRRGPGSAMVPESSFEPPMFGRVGMLEESQD
EYYESEEDHERSWINRRHSGSAYLSRQISDDEASHLDLPF
GDAFDKPRDVSGADERPTSSNSKH

>PpATG9_Phpat.010G038200.1.p
MFRNNEPLRSVPHGVTEVELPEYHRLHGGEDAEGPPDFFR
GETSKWGAVTDLDEFFQRVYQYYCDKGFWCIFIQWLCELA
SLGFTIGFSGFLVLFVNWPGLLNAKCGIDAIEEGKFHNCD
LVKEALHEHPLTPFTLVKAFFVTYLALLSIYWLFCFLRFF
TQLRDTLEVRHFIHNSLAVTENELQTMAWPTMVDKIVQLQ
QTERLCIVRQLSAHDIVSRIMRKENYLIGLLNKGVLGLDL
PYWVPGAGPMLNHDKKRLVLTKMVEWSLNWCILQHMFDSN
FLIHRDFTTNPARLRKRLVVLGVSMLLLSPFYVIFMFFYF
LLRNAESFYHNPASMSSRRWSNLAKWNFREFNELEHMFKH
RLNSSYKHAVEYVKQFPSPIISMIAKLVSYVAGAFAAVIL
LISLIDESLLEGHIGKHNLIWYTAFFAAILLVSRSLITED
YQVFDPVGVMRQITSHTHYMPKHWRGAENTDKVRIEFEGL
FKYKAALFFEEIMSIIVTPFILIFALPKCVEDVLLFVEDF
TVYIEGVGHVCSLSIFDFEHHGNSKYGSPFHTSKDRRSSQ
GKMEKSFISFKTNYPNWEPDGNGKQLMSVLADFRLRNEEN
ELAMGQLFSSVRLPQPPNQLRPWGSPMPGNSLYTRSVNST
VRDRFANNIPFARPPANQASSDLLRNYDNPLAESSEQIYW
LDKFYTASQSPQNLESGLLLDDRHSESRETVADGFGSGCG
GMDTSLQSRADHTERFNRVGMNSTRGILGNQGFGQVAGES
RWWARKGPGSSGALGESSFEPPTFARGRIAGSQDDLYESE
EDHERDWSSQRHTMGTFGSSQISEDESPPLEFPFGDVYQK
PWNEPASNAKGDPVNPENLPD

>PpATG9_Phpat.002G007600.1.p 
MFHKNETLRGVQHEVELPDYHELHGGEDSAGPPDFFGAET
FKSGGVTDLDEFFQRVYQYYCDKGFWCMFTKWLCELVSLG
FTIGFSGFLVLFVNWQGLLSAKCGIDAINEGNFHNCDLVK
EALYEHPLTPFTLVKFFFVTYLVLFSLYWLFCFLRFFAQL
RDILEVRHFIHNSLGVTDNELQTMAWPTLVDKIVQVQQHE
RLCVVRPLSAHDIVSRIMRKENYLIGLLNKGVLGLDLPSW
VPGARPMLNHNNKRLVLTNMVEWSLNWCILQHINFLIHRD
FTSNPARLRKRLVVLGVSMFLLSPFYVTFMFFYFLLRNAE
LFYHNPASMSSRRWSNLAEWSFREFNELEHMFKHRLNSSY
KYAVEYLKQFPSPIINTIAKLVSYIAGAFAAVIILISLID
ESLLEGHIGRHNLIWYTAFFTTALVVSRSLITEEYQVFDP
VGVMRQITSHTHYMPKHWRGAENTETVRLEFEGMFKYNAA
LFFEEIISIFVTPFILVFALPKCVEDVLLFVQDFTVNVEG
VGHVCSLSVFDFEHHGNSKYGSPFHTHKGRRSSQGKMEKS
FISFKANYPNWEPDGNGKQFMSMLTDFRVRNEENDLAMGQ
LLSSLQLVQPLNRLRPWEMPVSAISYHASSGSSPVRDRSR
QSVSFTHYSENEKPCDQRRKERYGSPIAGSSDHVHRLDKF
YTASHSPQNLELGQNDRHRKGRGMTADGFDSRYGNIDERL
PTRSDDSETLSKVGLYLPPSTRGIVGNQAVSQVPFERWWA
RKGPGSSVAPGESSFEPPMFDRGHIYESQDDVYESEEDHD
RDWSSQQHIREAFESSQISEDEGLNLEFPFGDVYRNPVGE
PALYTRDGAVGPESRPY
