# Supplementary material for: Marchantia polymorpha, a New Model Plant for Autophagy Studies
Source: Front Plant Sci. 2019 Jul 17;10:935. doi: 10.3389/fpls.2019.00935 (PMC6652269; doi:10.3389/fpls.2019.00935)
Supplement: DATA SET S1 — This data set contains all amino acid sequences analyzed in this study, the alignment generated for phylogenetic analysis, and lists of primers and accession numbers. [file Data_Sheet_1.ZIP › Supplementary_material/ATG18_in_Table3.txt]

>CrATG18_Cre10.g425750.t1.1
MEPYPEQILHVGFNQDYGCFSVGTTNGFRVYNCEPFKETF
CRGFNNGGIGIVEMLFRCNILAIVGGGAAPRYPPTKVMIW
DDHQGKCIGEMSFRSQVRAVRLRRDRIVVALEHKVLVYNF
ADLKLLHQTETAANPRGLVAISSVAAASASSDNTVLACPG
LHTGQVRIELYDRRQTKFIAAHTNALCCLALSLCGKRLAT
ASEKGTLVRVWNTADGQLLQELRRGADPAHVYSLALSRCC
EWLALTSDKSTVHVFALSPAVAVAPAGGGAAAGGGAAGGV
SGGGAEDGRRAASPVGPASTSGEAGAAGGGAGNGGAGGAT
PPQRQNPTSFLSIVKGYVPAIPLPKYFASEWSFAQFRVHE
EPPDPATGAPPPSIAGFGAEPHTVLVVTGGGSFYKVAFDP
AKGGPCSQLSYCKFMERSDGVV

>CrATG18_Cre10.g457550.t1.2
MALPLQQGSKSGVLYVTFNQDCTCVAIASQQGLHVYNVDT
HKLCFRHAIGAVRAVEMLFCTSLIGFVGAGEQPALTPRKL
SVMNTTANRLIQELTYPTSVLAVRMNRQRLVVVTARRVHV
YSMQNLTCLRVIDTEENARGCCALTCCHEPNLLALPSSAT
TGTVRIYDLAQEGGNVLSEAQAHQTSVTTMAWSGDGGLLA
TASAKGTVIRVHRLPSAARAHSFRRGTLSAAINSMAFSPP
GAPLQLLAAASSHGTVHVFRLEEPDPPGVLPRPASAAAGL
LTAVMRYSVGDMVEPARNVATIRLPTSVGAATVAFRQTLG
DGMDGDDQEASSSVVGSPSVVGTGAFGAGSAAEAEAPEYS
EFPTGEGGYAADQRAGEGSGLPGHGGGAEGGGMAECMRRA
RNGMPPAATYRAVVMVATLEGLLYEYSVSELLNPHGPKVN
LEGEWSMLGSGSVLG

>KnATG18_kfl00229_0060
MASPAEEQAASEEEHPATSELLSVGFNQDYGCFACGTDSG
FRIYNCDPFKETFRREFNNGGIGLVEMLFRCNILAIVGGG
KNPRYPPNKVMIWDDHQSRCIGELAFRSEVRAVRLRRDRI
VVVLEHKIYVYNFADLKLLHQIETIANPKGLCALSPASNS
TVLACPGLHRGQVRVELYDQKKTRFIAAHESALACFALTL
DGTKLATASSKGTLVRLFSTADGSKLQEFRRGADRAEIYS
LAFSPDARWLAVSSDKGTIHVFAIGRPDDASADGSAAAST
SPNSNGGNGGNGGYVNGGAQANGPVRNSMSSLALLKGVLP
KYFSSEWSLAQYHLPEEAKSIVAFGPQKHTLIIVGADGSF
HKVSFEPTAGGECAQLEYKKFMKPDEDESS

>KnATG18_kfl00404_0130 
MNVGQSSRGLSYVAFNQDSTRVVFATRHGLRIVDCNTCKT
VFEQFDGAVGIVEPLFSTSILALVGAGEHPALSPRRLGIL
NITTGAPIADLSFISSVLAVRMNRKRLVVLLERKTHIHDL
QTLQILDTLETAPNPKAICAFSPSTESSYLALPASATAGE
IVVYDAMHLTAVCQIQAHKAPLAALAINSDGSLLASASER
GTVIRVHTLPSATKAFTLRRGTYPATIYSLAFSPPETVPP
LLAAASDTGTLHLFSLAPRPPTPPPAASRPTKAAEEYLRR
LLPETMSDVLECDRAFASIPNSSQPGVRW

>KnATG18_kfl00046_0070
MSMRTDANSGLPATGAPKGRSGLIQSAIPTAISSSWKYLK
NVGGGSGVLGEDAGAAPLGAPRIGVSVEDTKKKEQVLWAS
FDSLDIAPGTSLRVLLLTYSNGFQAWDVHEAGDVRELVSR
RDGPVACLRVLPHPLAPEPEDSPLAGARPLLAVVAGGEGF
RGFDQAEEGESEGGARSAVRMYSLQSHAYVHALRFRTPVL
GVQASRRLVAVALSAQIYCFDAATLDNTFSVLTYPAPQLA
PGMTQPQQGAMALGHQWLGYAANQPLITPTGRVSPQCLST
PSPSPSSSPATPGNAVHLVAHYAKESSKQLAAGVISLGDM
SYKTLNNYVRELMQPESGAQSANGGPAMQPGAAPAGAPNE
QEYAGTVIIRDVVTRNVVAQFRAHTSPLSALAFDPSGTLV
VTASVCGHSLNVFRITPQSKGVNPSSLGSNGETHSTAHLY
RLHRGLTNAVIQDIRFSSDSEWVAVSTTRGTTHMYAVSRF
GGHVGPSTHVRTPDRSGQPPTATWHSANGSQGGSPPGVTL
SVVARIRNSNGGWRGSVTGAAAAATGRANMIAGAVATCFH
SGRAKIALEERAAGFLEEQLYVLSPQGYLLRYWLRPFIGC
DSSSANAPEVLKLAIEPRERWDVCRRVSWVEREERVTYRA
DGADGSVLGGSEIGPVERGVQTGEDGFLVKAETGPAVSGI
VSGVNGPAKENGLVHENGPGVNGLVSVNGLSAIGLEGRGV
NSPPMGSQKLFDQRPPRHDSAGRGGGLNELLLGSGSSNGS
FSPKKKNKQTAGVNGPANGPFGGPWGKTPNGKGPWLSAEK
IPVENGHVAEPEREVVRHLLDGDPFDDQNSEGSFEVSQPS
SPPSSFESPRYLLQKHFASSPIPGPFLTPAMLNQRPGRVP
PVPVLDLDSEGSLATNPPSTSGDSVESPSPPSPSPRTSPV
CASPKDALEVGSKATRGGGDAATTPPAKPRTGLLFALSEA
EKGEKSPLEASNVSPDRPPGKGLNGLNLNGLSLGGAPSLW
KELDGASDRTEDESGDVEDGGFLSPIVQSGLDSSKKKAGG
QFKDATPGREDSSPKSRRGVDVMSRRDADVSSGKAGKGSG
KAGDDKGGLLGGLRGLMSSGAQGLAAAVTAVGGAPPRESL
LDMGTPVAVEKSAKVYQHPIPVGDRKKPAPRSVRRVPRGG
GEAKTSPVVTGGSRGMSPAGSRGVSPVGSPGGFGGSPVDR
CTTPNLMDKRGKLLGGRNGERSYSSENLHAEEGPIFTGAV
AEAKAGVNRAKKGSGDEKDLLGGDWQEESKRGGTGEVSMD
GWEQQGFLEGFSFSEED

>CbATG18_CHBRA95g00960
MSMATTMSLPAQQQPHHGRNAVVSSTNQVPRKSQSDSGTSQSSSSAGGGSSPTPPSHKLSHSSSPSSAAGSGSGPTNPPP
PPPPPPPPAAAAAASSHHGHRPLDDGGSSSDRRHSNPTAAAASATISPERGDNDDLLSVSFNQDYGCFACGTNNGFRIYN
CEPFKETFRREFADGGIGMVEMLFRSNIMAVVGGGKTPRYPPNKAMIWDDHESRCLGELSFRSEVRAVRLRRDRIVVVLE
HKIYVYNFEDLKLLHQIDTITNQKGLCCLSPSSTSIVLACPGLHKGQVRVELYDTKRTRFIAAHDSALACFALTLDGTRL
ATASVKGTLIRIFNTADGSKPVSYTHLDVEAGERGKGGKGGRGGPRTIRDRRADGSVEKAGKVGKGGTGGAKAECEAAEL
VIVVKRREKWSAKQRRESG

>CbATG18_CHBRA141g00400
MSSGTHVRQGGGAGTGDGGRGGRLSRGGGSAGGGGGGGPGGGIFRSMSNLFRSIGHGAGEIASTLRGSVVQAVPSSQVED
GNYREQVLWAGFDVLDIGPGEQWRVLLLTYQNGFQIWDVHEATNIRELVSRRDGAISCLRLLPRSYVPEPEESPIAGKRP
ILAVVGAGEGILNGSNLRGGFPGPNSGMLHHMGTIGSPSGVSRGGTPYFRNSVCLYSLKTHTFVHFLRFQMPVSTVRCSP
RLIAVALEKQISCFDAATLQNTFSVMTYLFRQPVSGSVNGMHGAMALGSRWLAYAAKQLLVPTTGRVSPQHLVTSPGASP
STSPANGPGSGLPAHYAKELTKSLMTSVCVLGDMGIRTITKYYNDLLPDGDDRVLLPQGAGGQGSPSIPGNGLSPRACSG
SGAAESEYPGTVIVRDVVTRSVVAQFRAHDSELSALAFDPSGTLLVTASVCGKNLNVFRLTPLPTAAGNGANGSVGGDAS
LAHVHLYKLHRGVTKAGIQDISFSSDSEWISVSTTHGTTHLFAICPFGGPVNPATHRAAPPLLEATIGATIPVYMPSVPW
WTNQGPLRLSPPVPLPPPGPVILHAMSRVRSDSSMWRGYLPIGAVATVFHDSGGVSLSDADPSSGGCMREQLHILSPSGR
LTRYQLRPCIGGVENGSVGNSSGGVGSAGGVASWELRLVVEPLERWDVCRRASWGEREDKVVIPDGRDGTSDDLGATSIV
SANGYASSPGYSGRERDGAMTDEELQRWYMSNAEVRMHGNCTLPLWANPQVSFHVLLPQGNENGGKVGSVDGSSEGEVEI
ERLLTRKIEVRRIDLVPLCERLEQYTLAQGVRDSVMHPFPGDPNLRVRYANRVEDGNDLTVSGHHVTEGKMMPIRRSSSS
RSTTTGSATSEIAPYGGTGTALPLNQPGHERYRLGTVSGAAARVAVPVDDRHTSAGELNGFLPGGGARHSHRSRAGQPIT
VAKPAPYTEPSTWHLHPLRVLDDYEPAAMGNAQIDEHTMAIGGNAGVRREGERSDSRRQMQQMGLHLDHGVVMDPLLDDA
FEDHNSSGSADVSQGSTPPSSLESSPSHFATHGDPHRRNVSDGSHACMAHLSRGSHLQTGAGSPLGNHVAAHPPLPRSCV
LHYPGETVSSPPMAIPRSSRNRVADLRISGINSVEESGIVTAGSPDIGNAVDVGEQGDANEEDGRMVFDIPPGAEVEGLF
LLNDRVMEPAAVLSSENVVEKGTMEDKGRLTNDGQLSEPVIGLRGATPERDMVDRAHGETGYGSRSESGSGSSSGSGLGS
RYAPRHDVQYESDVRAVEAADPDCQAVNRISMKNTVSLDGRKSKARELSIGAVNQDGARQAGETNNVKLGGTGTQGGGGG
GDDVTGREGWEGIVQGLEQEAAEGWEEGSWMASQQISSSLPAFVERCS

>MpoATG18_Mapoly0001s0033.1
MALVSSNIITPTASSNLTASSKSVESADVPDFPDSPLKGL
SNPNFAPLASSSLNKQQQQQPDSPATPFASAATSTVPSPG
EQAEPPPQVNNLLSVGFNQDYGCFSCGTDSGFRVYNCDQF
EETLRREFNGGIGLVEMLFRCNILAIVGGGTTPRYPPNKV
MIWDDHQRRCIGELSFRSEIRAVRLRRDRIVVVLEYKIYV
YNFSDLKLLHQIETIANPKGLCALSPASTPSVLACPGLHK
GQVRVEHYGLKKTKFISAHETHLAAFALTWDGRLLATASN
KGTLIRIFNTLDGTKLQELRRGADRAEIYSIAFSPNGQWL
ALSSDKATVHVFSLRAAAGTDDIRVTETQADAHAKKQSKY
LVGTAQGTGSGNGKGNVNVGGIGGSLVGGSSSLPFGSGNP
GSSLSLFKGVLPKYFSSEWSFAQFRIPVETKAIVAFGPAK
DTLIIVGSDGSFIRVWYDSGKGGVMQQQEYKKFMNSDEEG
SSKGATTTEHHRRQSSDRF

>MpoATG18_Mapoly0005s0065.1
MELLRNLDQKDLALQMAFDSMPSPRNHRHEKTFSNGSQLD
FPQSLPKSPVSTSPHSSPRPQSPAEPVVLSIRFNQDNGCF
ACGTQTGFRVFNCHPFKENFRREFEASGIGLVEMLFRCNI
IALVGGGKAPRYAPNKVMIWDDHQGRCIGELTFRSEVRAV
RLRRDMILVVLEHKIYTYNFTDLKLLYSVETLANPKGLCA
VSYSSSPSVMVCPGLRRGEVRVELYSQKKTKFIAAHEASL
ACFALSLDGSLLATASTKGTLIRIFNTKDCTKLQELRRGA
DRADIYSINFSPTNHWLVCSSDKGTVHVFSLQAPSGIDPK
HGEAKNLNANSGSLLMAGSAFLNYAVGNAGSSLSFMKGVL
PKYFSSEWSFAQFRVQEDTHAIAAFGPEKHSVVIVCANGS
FYRCSFDPSVGGEMVREQYERFIKPDEVDKVPMSVGT

>MpoATG18_Mapoly0027s0044.1
MFRGVGTVETECSARKAGALVVTGKREVHTAESASGADDG
QEEFEDIDLGFAKQQHSRWKMAEQTGGARVIKAGFNQDHS
LVGICTREGAKIFDCDTVSCVYEHTEGAYSLLNMLNRTSL
IAVVGAGEQPELSPRRLNVINTTRGSRVEMNFFSAILAVG
MNLKRLVVVLEKKAYIHEMSSLNCLECLDTVPNPKGLCAL
SPNEDNCYLALPARTDVGAVLIHDALNLHALCQIHAHQSP
LAAMAISADGNLLATASSQGTIIRVHVIPRAAKAYTFRRG
SVPCAIYSLSFGPPQVFPQLLAATGASGTVHVFKLGPLER
PPRSQLASSLLSAVMPPSMADMYEPERCCITIHHGCPPGV
VSYCAVAGPPLETGDDGRPCLPRSNRPRVFVVTSAGYFHE
YFLNLGSGREPGSFTLERECALISNPCDQVGAHFV

>MpoATG18_Mapoly0006s0048.1
MKNDVNLHARSPRGGRGSFFPTSIRAISTYIRSVSANASN
IASTVRSAAVLPISNGSLHEDERQREQVQWADFDRLELDS
GESRHVLLLTYSNGFQVWDVEEAQNVRELVSRRDGPVAFL
RMLPKPHPQESSVGGPISASRPIMLVVTDEYSNTGSHSPG
GFPGNYNAGATGSPPGGTGPQLIPTAIRCYSLQTHAYVHV
LRFRTSIHAVRVCARAVVVALYSQIYVFDAVTLNNTFSVL
TYPTPQSGPGATNLGFGALAVGPRWLAYAANQPITPITGR
VSPQHLTPSPGVSPSTSPHNASLVAHYAKESSKHIAAGIV
TLGDMGYKTLSRYCSELMPDGPSSPQTGSPSYKPASNGHY
PGPAAHDQPEYAGMVIVRDHVSKAILTQFRAHTSPLSALA
FDPSGTLLVTASIYGHNLNVFRLLPSVSGTGVSSSGFDAN
TTHVHLYKLYRGMTNAVIQDISFSSDSQWLAVSSSRGTSH
LYAISPFGGPVGPQTHSAIPVDGLTGPTLMPAPAFPWWSS
PGPVRIAQQPLPKPPQAMNLSVASRIKNGVSWRGSITGAA
AAATGRASNSSGAVASIFHDGGNHSHEPDIVNGCLKEQLW
VLSPAGNLIRYVLRPTASSEGGYSNNLAGVNSTSSGTPSP
SQELRLLVEPLERWDVSRKANWAEREERVDSLAGPGLGYE
EPVLGGVGGHRGGLGGHPTSNGSGGLGREGREGMSAEEMQ
RWFMSNAEVQMHNQARPLPVWARSKVYFHVMLSKESESEG
SSDIDTIGGEIEIEKIPTRVVEVRRKDLVPVIERLQVFTK
VQGSREVASESIPAMSGLHMQLFVDDGLQEGVNGTNFGGK
HIHRTSSGSSFGSEGGPNGGTVNGFHQNFQDFPEIPVGGI
TPSSFDSPPSFFHHPQQQGSGVPTPFGRNPSQGAAVNSKY
MNTEPSNFSSEPLNSVPGVVGTHTSGSPPLNFERLGRRDV
RYSGGHNSSSIKNEGDVGVVSGFEPSSPRGEHDSLETVSR
GVHLASNLQAEAHNYGQETKVDSVHGDEGIIDGVNSQIMA
LYEHMSLEEIGTHQSEDSPVPSGHQPWDMGLDNADMEPLI
RLSPGGIVARDLDERPDFLYGQRHEVGQQGEEVGRLSQDG
RKVAEDVESTDAQSKSEDNDGVDPGDDVWEGAMFPFCEED
G

>PpATG18_Phpat.017G015900.1.p
MSLAPSSEGDRHNKFNNEGIDPSFSSPPSSSSFTLSPQES
PRPKSSSSALPPEQALLSVGFNQDYGCFACGTQAGFRIYN
CDPFKETFRRESDGTGVALVEMLFRCNILALVGGGKAPRY
SPNKVMIWDDHQNRYIGEISFWGEVRAVRLRRDRIVVVLE
FKIYVYNFADLKLLHQIETFGNTKGLCAVSSGPTSCILAC
PGQHRGEVRIELYNQKKTHFVQAHDSSLACLALSQNGALL
ATASNKGTLIRIFSTVDGTKLQELRRGAERTEIYSIAFSA
NAHWLAVSSAKGTVHVFSLKPTTEEPRSEAMAAARPPSSN
GSMASTFGGSSSYLLGASSSLLSFASTNAGSSLALIKGVL
PKYFSSEWSFAQFHLPEETRTIVAFGPQKNTVIIVCENCS
FYRCSFDATRGGEMVQLEYERFMKQDEAEEQITAAQMRSV
K

>PpATG18_Phpat.005G022700.1.p
MDLSSPPLLVPPSALNRFSKGPYSSDDSMPSSPTSNTSAA
ASPQISPRLEAPQASTQLDALLSVAFNQDHGCFACGTQTG
FRIYNCDPFKETFRREFDGAGIAIVEMLFRCNILALVGGG
KSPRYSPNKVMIWDDHLSRCIGELSFRTEVRAVRLRRDRI
IVVLQFRIYVYNFADLKLLHQIETWSNTKGICALSPSPKT
CVLACPGQRKGEVRVELYTSKKTRFIMAHDSSLACLSLSL
DGSLLATASNKGTLVRIFNTADGTKLQELRRGVERAEIYS
LVFHPNLRWLAVSSAKGTVHVFTIKPTTEEARSEAIANTS
SASADGSALSPGKNNDSPLGSSSLSMSSPSANAGSSLSFM
KGVLPKYFSSEWSFSQFRVPEETKAIVAFGSMKNTIVIVC
ANGSYYRCSFDGKEGGEMVQLEYERYMKPEETEETVSM

>PpATG18_Phpat.006G095100.1.p
MALSSPPLPVPPSALNKGPYPSQDSMPSSPTSNNSTVASP
QASPRVEAQQLSTQQNALLSVAFNQDYGCFSCGTQTGFRV
YNCDPFKEAFYKDLDGAGISIVEMLFRLHILALVGGGKSP
RYSPNKVMIWDHHQSRCIGELSFRSEVRGVRLRRDKIVVV
LESKIYVYNFADLKLLHQIETWSNTKGICALSPAPKTCVL
ACPGQQKGEVRVELYSSKKTKFIQAHDSSLACLSLSLDGS
LLATASNKGTLVRIFNTADGTKLQELRRGAEHAEIYSIAF
HPNLRWLAVSSAKGTVHVFTVKPTTEEAQTEAITNAFSPS
TGSASSPSKTNDSPSKGSSSSLLSSASANAGSSLSFMKVV
LPKYFSSEWSFAQFRVREETKAIVAFGTQKNTIVIVCSNG
SFYRCSFDGKKGGEMVQLEYERFMKPERSDEETVPT

>PpATG18_Phpat.007G038400.1.p
MSNLQASDRRVLSLAFNQDNSCLAIGTQDGFKIFNCDTCQ
CCYKRSEGAINVVEMLFSTSLVAVVGAGEQPALSPRRLSV
FNTITDVLSAELNFVSSILCVRMNRKRLVVVLERKTYIHD
LGQLTILHTIDTVSNSRALCALSPNHENCYLALPASTSNG
TVLVFDALDLHAVCQIQAHRSPLAAMSFSSDGLLLATASD
QGTVIRVHSIPQASKVHTFRRGSYPVTIYSLSFGPPSQVP
QLLAASCASGTIHVFKLGSYSKPRTEDPLGNVGQTSNGMA
AGLLASVIPNSMSDMVESERCIVTIKNGSPPNVRSHCAIA
AHVEDSSEDGDEAPTSTSSSNRARIFVVTTGGFFHEWSIT
VGQGKESSCTLQREVAILSSSLSDEISAHFV

>PpATG18_Phpat.008G022700.1.p 
MRNNADYHVRSPCGGKFRSFPSSFRTISNYLRSVSANASI
IAASTVRQAAVSAASNGSLNEDDRQREQVQWSSFDKLELS
SGDIRQILLLAYSNGFQVWDVQDASNVHELVSRRDGPVAF
LRLQPKPILQDAIDGCANFKGTQPLLLVVTSDATGVGNAG
TAGFVGGYGAGGGGNILSLRASHFVPTIIRFYSLRNHSYV
HTLRFRTGIHAVRCSSRVVAVALAAQIYCFNAGTLQNIFT
VLTYPSPTPTLGSNHYGHGAMAVGPRWLAYAAYQPLMATT
GRVSPQQLIPSQGASPSTSPANGSLVAHYAKESSRHFVAG
VMTLSDMGMKTISRYCSDLMPDGSYSPSGMGSSNCKNGIN
GHSPWQGGSSPEPEFAGTVIIRDIVSKNVVAQFRAHSSPL
SALAFDPSGTLLVTASVYGHNLNVFRLTPSSSTAGANGTG
GDMSSTFVHLYKLSRGVTNAIIQDISFSGDSYWIAVSSSR
GTNHLYAISPFGGVVGPQSHGTVPIDGLIGPSLTQAPVFP
WWSNTGPLSLNQQALHPPPPALTLNVVGRIKNGNGGWRGT
VTSAAVTATGRPNIPAGAVAAVFHDGGGAVVESGVGVGTL
KDQLWVLCPTGHLLRYLLRPAIGGESGYTNGLPQMAGMST
TGSPGLAQELKVVVEPLERWDIARRPNWVEREERVEGLGA
HHEEGVLANSGSVAISVGAVVKEGTTTEEMQRWFMSNAEL
QMYQARPVPIWAKSKIQFHVMLSGTPEESKVEDYPSEDGV
GETEIERIPTRVVEVRKKDLVPLIERLQIYTKVQDSRDIS
VSDTLPGVSNAHEQIHGAEGPQDGFIGEGLKFMPIQRTDS
CNSLGSEGAPFTAGAGGMNGHHQGYQDFSGVAVADTPSSF
GSPPCFREAQQGLESLVMGRTELSHGPLLQSKDGTVIISG
VEQTDSRVVSDYIKPGVCARFSDSDTGGNANHDHLDRSNV
DGGQSEIMGGQLGQPIARLATTMTNAKSVAIIDRQSEDSI
SQENGGVYHIRSEALVNETSYCDLMPSGEVVANGCLPHDT
SQTTSVLNPEFEAAFLMDLDRQHVVIDCPLNGRHMNGTAD
DADSEATEGAHSKNEDNEDAGQGDDIWEGHVFPFCEDS

>PpATG18_Phpat.023G024100.1.p
MRNDVDYHVRSSRGGKFSSIPSSFRTISNYLRSVSANASS
IAASTVRQAAVSAASSGSLNHEDDRQREKIQWSSFDKLEL
SSGEIRQVLLLAYPNGFQVWDVQDASNVHELVSRRDGPVA
FLRLQPKPIFQESIDGGVNFKGARPLLLVVTVDTTGSGNS
GVGGYGGGGASLALGTSHFVPTVVRFYSLRNHSYVHTLKF
RSGIHAVRCSPRVVAVALSTKIYCFDAESLQSIFSVDTYP
SPVPAPGSSHFGYGAMAVGPRWLAYTACQPLLATTGRVSP
QHLSPSTSPANGNSIARYAKDSSKNIVAGVVHLGDMSFKT
FTRYCSELMPDGGSASPGVGTPSWKNGSKGYNSWQGGHAL
EPEFAGSVIIRDVVSKTVIAQFRAHSSPLSALAFDPSGTL
LVTASVYGHNLNVFRITPPSSISGGCGSGGDVNTSFVHLY
KLSRGVTNAVIQDITFSSDSHWIAVSSSRGTNHLFAISPF
GGVVGPQTHAAVPIDGLIGPTLTPAPVFPWWSSTGPVNLN
HQALYPPPSAISLNVVSRIKNGNGGWRGTVTSAAVTATGR
SNVIAGAVAAIFHDGGGVGVESDVGVGTLKDQLWIFGPTG
HLLRYLLRPSVGGDVGYINGLPQMAGIGAPGSPGLPQELK
VIIEPVEKWDVSRRPNWVEREERVDAQDEDHQEAEVRSGS
TRISLGTVVKEGMTTKEMQRWFMSNAEVQMHQARPVPIWA
ESKIQFHVMLSGTPKELEIDNCLSGDGVEEIEIETIPTRI
VEVRRKDLIPVIERLQNFTKVQGARDIMVTDNFPGVSNAH
DQFIGDEGLHDGFTSANLRGMSVQRTNSNSSSSSFGSEGA
PFAASAGGMNGYQDLPDLITAYSPSSFGSPPYFRQTQQGL
EPPLSGRSELSHRHLLRFKAGCADPYQTSFSPQELTAEPG
AAVMVSPINIPRAEQRDLGMFTDYTKPGVSVGFSATGKGG
IVNHDKVDGSFVGVGPSDALVVQLSQLNSQLGTTPVSNDS
VTATKPQSENMALNENGGMQLMRSGVSADQKGLWDMIPTG
QVVANGSFPRDNQSTDSPTTTSSLNPEFEAGFLINQCRSG
VVSGSPLDESPVVGDIVGMAEDGESEDTEGVHSKSEDNEN
AERGDDAWEGSMFPFCEDC

>PpATG18_Phpat.020G070000.1.p
MRNDADYQMRSPHGGKFRSIPSSFRTISNYLRSVSANASS
IAASTVRQAAVSAASSGSLNHEDDRSGSPGAGGGGGSLNF
GASHFVPTVVRFYSLRNHSYVHSLRFRTGIHAVRCSPRVV
AVALATQIYCFDAGSLQNVFSVLTYPSPAPAPGSSHYGYG
AMAVGPRWLAYAANQPLFATSGRVSPQHLTPSPGVSPSTS
PANGSLVAHYAKESSKHIVAGVVTLGDMGYKTISRYCSEL
MPDGGGASPRLSSPSWKNGTNNQSPWQGGPALEPEFSGTV
IIRDIVSKNVVAQFRAHSSPLSALAFDPSGTLLVTASVYG
HNLNVFRLTPPSSIAGGNGTGGDTSTSFVHLYKLSRGVTN
AVIQDITFSSDSHWIAVSSSRGTNHLFAISPFGGIVGPQT
HATLPIDGLIGPTITPAPVFPWWSTTGPVSLNQQASYSPP
PAITLNVVGRIKNGNGGWRGTVTSAAVTAAGRPNVLAGAV
AAVFHDGGRVGVESDIGTGTLRDQLWIFCPTGHLLRYLLR
PAVGGDGVYSNGLPQMVGIGSPGSPGLPQELKAIVEPVER
WDVARRPNWVEREEIVGAQDANQEEAGVRSGNSGISVGSV
SKEAMRTEELQRWFMSNAEVQMHQSRSVPIWAKSKIQFHV
MLPGTSKELEAGKYPSLDGVEEIEIERIPTRIVEVRRKDL
VPVIERLQNFTKVHGARATMVTDALPGISNAHDQLLGNEG
LQDGFIAGSLRGMPIQRTNSSSSFGSEGAPYATSAGGMND
YHRGYQDLSVVIAADTPPSSFGSPPYFHQIHQSLESPVSG
RSELSLGHSFRSRTVVPEVYQDSFAPTAVTSEPVTTMVTG
SPINILRAEQRELCVYTDYIKPGVSAGRDGISNHENIDGA
SIGDGPSDVDNVQRVQPNALLGSTPVIEDPVAIANSQFKD
MVLQENGGMQHIRSGVLANGTNCWDMIPTDQVTADGSYKH
DNPSAHVPTPTSGSNPEFEDASLIDHRRNHGSSGVASDSP
LNESPAHGGISGMAEDAESEDVEGTQSKSEQNEKAEHGDD
VLEGSMFPFCEVCDNARRLF

>PpATG18_Phpat.024G018700.1.p
MLLQLRTLLLMKVGFCESCAFQLMERALIEMLIHVSFQIC
CFDAGTLQNIFSVLTYPSPATPLGSCHYGYGAMAVGPRWL
AYAASQPLTTVSSRVSPQHLTPSPVASPSTSPANSSVVAH
YAKESSKHIVAGVVALGDIGIRKISRYCSDLLPDSSNASP
GKRNPSSKNGINGHSPWREGIVPEPEFAGTVTIRDIVSKN
IVAQFRAHSSPLSALSFDPSGTLLVTASIYGHSLNVFRLM
PLPSIAGGNGTGDDLSTTAVHLYKLSRGITNAVIQDISFS
CDSHWIAVSSSRGTNHLYAISPFGGIVGPQTHGTVSINGL
IGPPSTPVPAFSWWSGTEPLNLNQPALNPPPPAITLNVVG
RIKNGNGGWRGTVTSAAVTATGRPNTLAGAVAAVFHDGGG
TGVESYVGVRTLKDQLWVLCPTGHLLRYLLRPAVGVDGGH
TNDFSQKVGMCTPGSPGLSSDLKVVVEPVERWDVARRSNW
VEREECVETQGAYREEDVLANFGSTRISLRPVVKEGMTTE
EMQRFFMSNAEVQTHQASPVPIWAKTKIQFHVMLSDISKD
PEAGDLFGDEIEIENFSTRVVVVRRKDLVPVIERLQNFTD
AQGSRYIEGSDTLPGVSNSPDQLLGDESAADGFYGEGLKG
MPIQRSNSCCSFVSKGAPLAAGSDSMNGYHHGYQDLREVV
LTDTPPSSFGSPPYFHQTPQGLKPLLVGRSEASHAHEHVS
GTAEDAQTVDTKGFHSKTNGNENLDQGDDVLEEPMFPFCE
DC

>AtATG18a_At3g62770
MATVSSSSWPNPNPNPDSTSASDSDSTFPSHRDRVDEPDSLDSFSSMSLNSDEPNQTSNQSPLSPPTPNL
PVMPPPSVLHLSFNQDHACFAVGTDRGFRILNCDPFREIFRRDFDRGGGVAVVEMLFRCNILALVGGGPD
PQYPPNKVMIWDDHQGRCIGELSFRSDVRSVRLRRDRIIVVLEQKIFVYNFSDLKLMHQIETIANPKGLC
AVSQGVGSMVLVCPGLQKGQVRIEHYASKRTKFVMAHDSRIACFALTQDGHLLATASSKGTLVRIFNTVD
GTLRQEVRRGADRAEIYSLAFSSNAQWLAVSSDKGTVHVFGLKVNSGSQVKDSSRIAPDATPSSPSSSLS
LFKGVLPRYFSSEWSVAQFRLVEGTQYIAAFGHQKNTVVILGMDGSFYRCQFDPVNGGEMSQLEYHNCLK
PPSVF

>AtATG18b_At4g30510
MANLSSLPSPIYCVSFNQDNSGFAISWKDSFKIFDSTTGRLCYERAAGAFVIVEMLYSSDLLAIVGAGEQ
ASLSPRRLCLFKTTTGLPLRELNFLTSILAVRMNKKRLVVVLLEKTFVYDLNTLVMLDTIDTVPNPKGLS
AFSPSLEGCYLAVPASTTKGSVLVYNVMDLQSHSEIDAHRSPLAAIALSSNGMYIATGSEQGTLIRVHLV
SEATKSYSFRRGTYPSTIYSLSFGPSTQLPDILIATSSSGSIHAFSLSLAINQRSKRSTSFLGSVLPDSV
SDALDPAHHHVLQNAVSSGIRSYAVVRKIDKLEGTSSPSHFTSLRATVSVITYNGYFQEYTLSINNKNES
LWTLEREFNLFSITTG

>AtATG18c_At2g40810
MSSTVSNPQGILQPGSFLLPESESMKKEEAELVSVCWNQDSSCFAAGTSHGFRIYNCEPFKETFRRELKD
GGFKIVEMLFRSNILALVGGGPNSQYPSSKVLIWDDHQSRCISEFAFRSEIRAVKLRRDRIVVVLEHKIY
VYNFMDLRLLHQIETQANPRGLCCLSHHSNTSVLACPGLNRGEIRVEHFGLNMVQIINAHDSSIACMTLT
LDGLLLATASTKGTLIRIFNTMDGTRLQEVRRGVDRADIYSIALSPNVQWLAVSSDKGTVHIFSLRVRVV
GEDSYSTENGALLTQQNYSNSLQGLVSPTIGTNPGSSLSFMRGVLPKYFSSEWSYAQFHVSEVTQFFAAF
GSNNTVAIIGMDGSFYRCSFDPVNGGEMGQLEYIHFMKMDNRP

>AtATG18d_At3g56440
MDPRRNFQPGGYDSRNTFTSGSFGPPDFGESDEAELVSVSWNQDYSCFAAGTSHGFRIYNCEPFKETFRR
ELKDGGFKIVEMLFRSNILALVGGGPNSQYPSNKVLIWDDHQGRCISEFTFRSEIRAVKLRRDRIVVVLE
HKIYVYNFMDLRLLHQIENMANPRGLCCLSHHMNTSVLACPGIRRGEVRVEHFGLNMVQIINAHDSNIAC
MTLTLDGLLLATASTKGTLIRIFNTMDGTRLQEVRRGVDRADIYSIALSPNVQWLAVSSDKGTVHIFSLR
VRVIGEDAYSTEHETSSNSLQPLVSPASGANPGSSLSFLRGVLPKYFSSEWSFSQFHVPEVTQYFAAFGA
QNTIAIIGLDGSFYRCNFDPVNGGEMTQLEHFHFLKQDSPR

>AtATG18e_At5g05150
MNSIVSTVRGILTLSRSETFDSPRDEAKSDLKVLSVAWNQVCSGFIVGTNHGFNVYSCKPMIKKSISRAP
HESGFKVAEMLFLSNLFAFVGNGYNNSEYPPNKVFVWDDYRNCCLSELTFKSEVIAVKLAREHVVVVLKQ
NIYVYTFNNLKVDRVIETLMNPKGLCCVTHVESKAVLACPGFHPGQVQVHDLRWNVIKFIKAHDSAIACM
TLTLDGSLLATASTKGTLIRIFNAVDGTLLQEFRRGVERAEIYNVAISSNLKWVAASSEKGTLHVFRLRP
DILSFDPASSSSFIRVILPKYLYENERSFAQFSLPASTKFIVGFGSENTVLLVGIDGSFRRCKFDHADGG
QMVELEHKYFFSLQETGNTMVGGV

>AtATG18f_At5g54730
MKKNGDGSSPKSPDGVVSRSARSSFRALSNCLKVISSGASTVARSAVSAASSAVESHHDQVLWAGFDNLQ
KEDGDTRRVLLLAFKSGFQVWDVEDTENVHVIVSAHDGQAFFMQMLLNPINSGVLDDRFYKSRPLLAVCG
DYSSKKISSDNPGSETVATPTNVYVYSLKSQSYVHTLKFRATIYSVRCCSRIVAVLQAAQIDCFDAATLE
MDYRIVTNSIVCGSLGVGYGPLAVGPRWIAYSGSRIATSSSAIFTSEIVSLSTSSPSVAQFARDSSKQLA
SGIANLGDKGYRSLTKYCSEVLPNPYIPGLKGIGVGNEKVADAESIGMVIVKDITNKSVITQFKAHKSPI
SALCFDQSGLLLVTASIQGHNINVFRIMPTISTSRAVKTTTFAHLFRLQRGFTNAVIQDICFSKDSNLIV
VGSSRGTSHLFEINPEKEGDAPVPMSAISRIRSGNSSGWIGTVSGAASAAAGMVAGSVPGTVTSTFCYCD
EKSNNNYYGSVADMCSKTNLLVFAPSGCMTQYALREHQVGVGHETAAMTGFDSESGLETEGKLAVDPIRR
WSMIQNQSRRETHDPHSDIYGGGTSVDSKSKVFPEVVRKQSVEEAWKVSKKGTTRVVDKRHLYIYEAEQQ
QTHLPTQLPLWARRKFRFQELVLNRGEEISGGGGREMEIEGIQTRTIEARTRDLVPVWGYLQSPRSQQVI
NESIQSPSTTTQDDKVATLEGHGTETDLGAVHSEEQTQSEPVDKEGIAEEKNHSEDEDEEQVD

>AtATG18g_At1g03380
MMKKGKGKNSGLLPNSFKIISSCLKTVSANATNVASSVRSAGASVAASISAAEDDKDQVTWAGFGILELG
QHVTRHVLLLGYQNGFQVFDVEDASNFNELVSKRGGPVSFLQMQPLPARSGDHEGFWNSHPLLLVVAGDE
TNGTGLGHSFSQNGSLARDGSSDSKAGDAINYPTTVRFYSLRSHSYVYVLRFRSSVCMIRCSSRVVAVGL
ANQIYCVDALTLENKFSVLTYPVPQPVRQGTTRVNVGYGPMAVGPRWLAYASKSSMTMKTGRLSPQTFTS
SPSLSPSSSSGGSSFMARYAMESSKQLANGLINLGDMGYKTLSKYCQDMLPDGSTSPASPNAIWKVGGVS
GSDAENAGMVAVKDLVSGALVSQFKAHTSPISALCFDPSGTLLVTASVCGNNINVFQIMPSRSHNAPGDL
SYEWESSHVHLFKLHRGITSAIVQDICFSQQSQWVAIISSKGTCHIFVLNSSGSDAAFQPCEGEEPTRLP
ASSLPWWFTQSLSSNQQSLSPPTAVALSVVSRIKYSSFGWLNTVSNATTAATGKVFVPSGAVAAVFHKSV
THDLQLNSRTNALEHILVYTPSGHVVQHELLPSVCTESPENGLRVQKTSHVQVQEDDLRVKVEPIQWWDV
CRRSDWLETEERLPKSITEKQYDLETVSNHLTSHEDACLSLDMNSHFSEDKYLKSCSEKPPERSHCYLSN
FEVKVTSGMLPVWQNSKISFHVMDSPRDSSSTGGEFEIEKVPAHELEIKQKKLLPVFDHFHSTKATLEDR
FSMKCYHTSATGSHQVNGKICQDIINCHSKPGSIESAESSEEGSTKQMENLHDSDHMSNSIKSSLPLYPT
VNGIYKEIEKNNANGWMEKPVTAKLSTLKETRITNGFTTPPILTDSVNEQMLSTGKPPMGFGFALHEEHC
KAVADPKEEHLKKKLDEVTNVHHLNVNNNNTEKLQGDKMVHGMVSFVGD

>AtATG18h_At1g54710
MKSNSKVNINNNGDNHNQTKNNGTNGFLPNSLKFISTCIRTASSGVRSASASVAASLSSDSHELKDQVLW
SSFDRLHTSESSFKNVLLLGYTNGFQVLDIDDSNDVTEFVSRRDDPVTFLQMQPLPAKCDGVEGFRSSHP
ILLAVADEAKGSGPIVTSRDGSVRNGYEDPLALSPTVVRFYSLRSHNYVHVLRFRSTVYMVRCSPRIVAV
GLGSQIYCFDALTLENKFSVLSYPVPQLGNQGISGVNVGYGPMAVGARWLAYASNSPLSSSIGRLSPQNV
TPPGVSPSTSPNNGNLVARYAMESSKHLAAGLLNLGDKGYKTISKYCQDLKHDGPGPSLSSSPGRKVGRV
GSHSAESDVVGTVIVKDFESRAIIAQFRAHTSPISALCFDPSGTLLVTASIHGNNINVFRIMPTPTKNGP
GAQSYDWSSSHVPLYKLHRGMTSAVIQDICFSSYSQWIAIVSSKSTCHIYVLSPFGGENVLEIRNSQFDG
PTLAPTLSLPWWSSPSFMTTHFSYPPPASVTLSVVSRIKCNNFFHAASSVVGKPTFPSGCLAAVFHQSVP
QESQSSSPALDYLLVYTPSGHVVQYKLIPSLGGDQAESNTRNGATSGLTSEEELRVKVEPVQCWDVCRRA
DWPEREENICGLTYGGRKNAELTVDTSDSEDQTKPLEKHHVYLANAEVLINSGRKPIWQNSEISFYPMYP
PDSDGKNLNSHQGGGETEIGKVSANEVDIRRKDLLPVYDNFHSVYTSMRNRGFSGERDSDSSSSSDPGQV
KEMHPFNGMVYPEDEERRGSAHFALTPNQNPHTGIVTFKQPVVSISSAVKDTDYIDDDAHVLPKNASLPA
ETKIENSSGISGDSNVSSNRSDMSMNAADEGEGPIDGSPNFEQFFEEVVSNETVTETEHKDAPSDGKLDD
DEDDDMLGGVFAFSEEG

>DsATG18_Dusal.0227s00002.1
MASSSQLLHVSFNQDCGCFACGTSNGFRVYNCDPFKETFCRGFNNGGIGAVEMLFRCNILAIVGGGPSPKYPPTKVMVWDDH
QGKCIGELSFRSQVRAVRLRRDRIVVALEHKVLVYNFGDLKLLHQIETLANPCGLVAISSAAESTVLAAPGLHTGQIRVELYDRRQTKFISAHSNSLTCL
TLSLDGKRLASASEKGTLIRVWNTADGQLLQELRRGADPAVVHSLAFSRGCEWLAVSSDKSTVHVFALAEGVATNMQIGANSAGPMNFQEDSLHNRQDGL
AAHYPASSSPPQRSNPTSLFSMVKVS

>DsATG18_Dusal.0460s00003.1
MLSAWHIDNSCICLGTHSLGVVVYCIDSHSCIHTHNVGSSVSLGQMAFRTSLLAYVGSGAQPSLTPRKLTIANTSDGSVLQD
FNYTTRVLAVHISKQRLVAVLQSRAFVYELHTLDLLRTIDTPANPLGTSCLSCSLEGGSLLALPIHPACGTVRVYNLMKNGGDVLAEVAAHKTELAVLAL
PQGTKAFTFRRGTYPAAIHDLAFSPEGHEPSLLCASSSHGTIHVFRLEDPSCTALVCGSTHSRNPAAVAAASAANGILSAVMQVSPMPDMVDPPRSIANL
KLPPSCQGAPATCRVLPKAKRHGSCVEVIILVATLTGHLYEYKLLELQNAEGPKCFLAAQWSMLPPKM

>VcATG18_Vocar.0005s0363.1
MQGSQQQEEILHVGFNQDYGCFACGTTNGFRVYNCEPFKETFCRGFNNGGIGIVEMLFRCNILAIVGGGAAPRYPPTKVMIWD
DHQGKCIGEMTFRSQVRAVRLRRDRIVVALEHKVLVYNFADLKLLHQTETCANPRGLVAISSTAAMSSASDNTVLACPGLHTGQVRIELYDRRQTKFIPA
HNNALSCLVLSMDGKRLVTASEKGTLVRVWNTADGQLLQELRRGADPAHIYSLALSRDCEWLALTSDKGTVHVFALSSAVALTNAAAAAGAKAGGGVAGA
ADEGQRGAVPPEGSPASNGAVKGVSTEAAATGAAAAAGSVTTPPQRQNPTSFLNIVKGYVPAIPLPKYFNSEWSFAQFRIHDEPAASAGHPLPSIVGFGA
EPNTVLVVTAGGSFYKVAFDPAKGGQCSQLSYCKFLEQEGGAV

>VcATG18_Vocar.0020s0155.1
MALSSKSGVLHVSFNQDCSCVALGSQQGVHIYNVDTHKLCYRYAIGAVSIVEMLFCTSLVGFVGAGEQPALTPRKLTVMNTSA
SRVIQELSYPISVLAVRMNRQRLVVVTSQAVHVYCLSKLACLRVIETENNPGGCCALTCCHEPNLLALPSSSRTGTVRIYDLTQEGQGNVLSEVQAHQSP
VTVLAWSSDGGLLATATAKGTLIRVHRMPRAARSHSFRRGATSATIQSLAFGPVGLPVQLLVAASSHGTVHVFRLEDPEPCGGGLLPRPGGSVAGGLLSA
VVKYSSQMVGDLVEPARNIATIRLPRSVGIAICAFRSQPGNCYCYSASPELATAAVATTATATSPAEAIHPNSRVTVAGPPGPPGCDPGSAAAGAAVVQA
ELGSGDRGEAKSACGGRSAWGGTTGGSGGGWGGVRCGTAGGGDAGAGVCGGGRWQVGEDVRATIMVATQEGLLYEYTLTDLLSQQGPKCNLDGEWSMVGS
GSILG

>CsATG18_65175
MAPAADRRRDHLELLQIGFNQDTTCFACGTNSGFRVYNCDPFKETFRRDFNNAGIGVVEMLFRCNILALVGGGSAPRFSPNKVMIWDDHQGRCIG
ELSFRSQVRAVRLRRDKIVVALEHKVLMYNFADLRLEHSIETLSNPTGLVALSPCPEHNVLACPGLHCGQVRVELYDVRRTKFIQAHTSALACIALSQDG
KMLATASERGTLVRIHSTTDGTKLQELRRGADPACVFSIAFSKGERPHWLALSSDKGTVHVFSLDQRQPSSDVGTTAGTSDAGSLRNPVSPFSFVSAIFP
VSYFASERSFAQYRLPEDVRSTVGFGPQPNTLVIVSASGSFYTAAFDEQKGGVCQQLSFCKFLELDQED

>CsATG18_3880_fragment
MPLQNPPSSSILYMNFNQDYTCVSIADYKGIKIYSLVTHKLCYVADIGAVSIAEMLECTSLMAFVGAGEQPALTPRKLTLMNTTTQTKIQDLSFPS
SVLAVRVNRKRLIAVLERRVHVHALETLELLGTIDTAPNTKGVCALTICSEPCLVALPSSTTDGTLRIYNLLAEGGNVLCELAAHKSQVAAMCWNHDGSM
LASASAKGTVLRVHRLPQAAKAFTFRRGTYPAPIHSLAFSPASVQPPLLCAASGHGTVHLFRLEEPDRCCHYPTSFSTASGILANVFPSAMADVVDPPRC
IATVRLPCQV

>CsATG18_63899
MRKELDSRPFTADVLADATADWRHFGPRIEALSIATLLGVTGADESQLGFDILLALTTDSSDKERITTVKFGELEYTPSKRNGVKIVRRSVLLVG
YATGFQMWDLESGAPNLLVSRREGPVRFLEVLPMPQREDTPSSPLHGMRPCLAIVPVESAQPASPSAAGREGSVGVDGLESAGSPGLVQLYTLRTHSVVR
TLTFTSRVLSVRASPRLLIVALDAQAGPCALQASRFRTCPLASVMAFDASTLQRTFSVVTYPAPCTRQLVDGERPAPGTAVPLALGPRWLAYASNQAVSG
CAAPQSLVPASTRPAGGRLAGYESVGGYARAAAKTGGKHLLGLGEAGFKYVSSQVGQWRSGESPREEVGAGCGDAEVVGTVMVRDVVTRQVVAHFRAHTA
PLLLLQWDGSGTLLVTASVHGHNINIFQVSPMRGDGRNGSGGGGAVHLMRLMRGLTPATIQDVAFSACGTLLSVSSARGTTHIYRLALPGAAENLAPHLA
AALQAASGTAQAKPQRLGAVGRVRHTGILNGVIPGSSAAAAAVNLYSGSSGTDLVASSFLHRRKDPLAANAARGRSDTAGSAALAALEDLYVVHCDGLLL
RHRLQLSAAPHEMADDVMGSSYGSTPDSVLCAEDGLGEVAVDAEEQWDLCRRTMEEELVEPTSSGGTAEGGPEEEREDRRVWMAHAETALTSPARPHLWA
DGQFHMLEMQTSKPPPSPTSARKVAGDKNGSPEPGGGPLQSSSILKVEAVPTRRLNMRSAAASPVTTDAAGIAVVRKPLRMPDTPR

>MpuATG18_49616
MAPPKEELLSLAFNQDNGCFAVSTSRGFRIHNADPFEETHRRTFEGANAGVACVQMLFRCNILALVGGGKRPKYPPNKVMIWDDHQGRCIGELSF
RVDVRGVRLRRDKIVVVLERKVYVYNFSDLAVTKQVDTCSNLHGACALSPGEGACVMACPGLNRGQVRVELFDRGVTKFIPAHEGEIRNLQLSRDGATLA
TASDKGTLVRVFDTATGAPLRELRRGADRAAIHSIAFAPKGDYLAVASDKGTAHVYALMSRESANGDGAGTGGDDSTDGDVNRRDGMRTDATSASASSSS
PPLSPSASHSSKNAKSPLSFVKGFLPKYFSSSWSLAQYKVGEGVVAAVAFGREPRTLIVVTDAGEWHKVGFDPVNGGACARLGFCRFMKAEEEEEEDAGS
GYTGPHTTAFAW

>MpuATG18_156491_fragment
MTSSSGAAAAPSSPAEVVSCAFNQDASCLAIATTRGFKIYRVDAGTCVHEDESLGSVRLCAMLFSTSLVAVCGTGSTPSLSPRVCKLLNTSTRR
CIADLAHASTILAVRMDRHALVVVEATRATVYSGDPQSGVVVHDCVNHLRRVLLALVPVRPRRRGERRSLWTLLPGVSLRSSLSEVDAHRGDVAALALNE
RGTLLASASTRGTIVRVFALPSCDAVCSFRRGALGTVIRTLRFASAT

>OlATG18_3284_fragment
LSISYNQDGACFAVARRDGRARGFSVYNTSPYRETFGRKFRDGGVGIVEMLFRCNILALVGGGDEPKFSPNKVMIWDDHQGRCIGELGFKVPVRGV
RLRRDKVVVALAHKIFVYNFSDLKMEQQIDTAANERGLCAISPTTERTVMACPGLNRGQVRVELFDLGTTKFIAAHETALACLGLSADGSLLATASEKGT
LIRIFDTHTASLVHEFRRGSDRARVYSLAFSPKKNLLCVTSDKGTVHVFRIPETPSASSSAPTASPIPTPSSNGARTPSSSSPAAGFVKKLLPKYFSSEW
SLAQFKLPSTARSLVTFPAADPDSCIIISERGEYSRLIFDLGGGGKMSLVERFDF

>OlATG18_41442_fragment
MPAVAVNAASHNQDFTYVALATSRGYVIHSTLDGQRYHGDDALGGLKLVEMLFTSSLLCVVGDGDSARMSPRRVKILDARCRRVLGEIACASTVL
AVRLNRARVIARERTRCTIYELGTLARQQTIDTVACERGLVALSADAESSVLAFAGSASEGKVVVHDALNLCEICEVRAHRTPLAALALNADGTMLATAS
VKGTVIRVTALPSGTKMWSFRRGATSSVIQSLNFGATAFQPPLLCVSSDKGTAHVFAIE


>OtATG18_Ot06g00830
MRRRWIPGACGAGMWACAKLATRLDESGKESDVDFVKLTA
RAMQALMRRMVEFESGIVDARGASGTLWAAATCGRTRCGN
ELDDVATRRAVNDAATRLTSYASKANGQDAANALWGAAKL
RKTLDETCATTLANALAESADAKMEEISIALWAFGTFAGD
GWKAAVSASVPLVRRAKDMAKNRPKDWSAQAIANAAWACG
KLATSDPNHNLSDAKSLVGALLKIAKDTKNLSAQGFAHVL
QAAGAVVLDDRLLPDCAKFTYEGLRSRSAQITGADLACVS
ETTEILRLHTSISHGEKLLAEIKGAIERGLNAFDWQTIGR
LDVIVDGIFGTSVASAMHEALRKRGLAACDEVNASRMDTE
RGSADALLAQSIAAPVAEASSAALVVDDGHRLVTKRLRRI
GWSVTNWQRFSRGEHSKGTCWPELPPNGDFFAAAVVRLPP
TKASLAMVLHAVAASVRFGAPVWIHGAVTEGLRAVIPDLP
TVSSTGRDCCCYSNGPSNPSARRPSMRIIMSLDRSSPSDL
RVRNGLFERARLTMRDVEHGVVLCHRSSTQPDKKGKELKK
WREKQTLDLSDVVGKTSAVSWISYPGLFAGGGLDVMTDLL
LRRVLPTLNKKSKLRVLDYCSGNGVIASAVRLPPRKTLTA
TPISDKNSSFDLILSNPPVHLGLQVDFLTLRDFLSGAGAR
LAPDGVATSSPNATSPAPRSRATTSKFLSTLKXXXXXXXE
TRNRRRFELNLKLNEKMNSENESELSVSYNQDGACFACAR
SNAREGGFTVYNVSPFRETFGRRFRDGGVGTTEMLFRCNI
LALVGGGREPKFSPNKVMIWDDHQGRCIGELVFKVPVRGV
RLRRDKVVVALAHKIFVYNFSDLRLEQQMDTATNESGLCV
ISPTTERTVLACPGLNKGQVRVELFDLGTTKFIAAHETAL
ACLGLSADGSLLATASEKGTLIRVFDTHTASLLHEFRRGS
DRARVYSLAFSPKKNLLGATSDKGTVHVFKIPDRPSASST
SATASPAPASRPNGTASPATDFAKRFLPKYFTAETRSRAQ
YRLPSAARSLVTFPAADPDTCVVVSDSGEYSRLVFDLDRG
GEMSLVERHDFSAAAPARA

>OtATG18_Ot06g00720
MALEITPRALKRACLDQKGFVSLATPPRARVASEPFGDCA
QALEPDSKLNEILYLHHRGISKLEHFEPYSRLRCLHLEHN
AVSSLEGLRALVALTQLHVDGNALRDLRGVQYLEKLRHLS
ANDNMIESLEHVRGHTALETLCVAGNRLRSASSALEPLRS
VESLASLDVTRNDITDPTVVDAIASNLSNIELLHVSKGNP
VSGTVDAFRHVLVAALRELRWLDDAVVDARARRSPRRLTK
GSTASRVIGARTTPFHPRARASPPTTFEPSRARNRSEMIS
TRRRARVVMSDAPPVRCASYNQDFTYVCVATRTGYAVHGT
ADGQRHHHDDSLGSLRHCEMLFSSSLLCVVGDGDVPALSP
RTIKVLDARLRRVLGEIQCASSVTGVRLNRARIAARELNR
VTIHELGTLRALQTIETASDPLGLMALSADAESSVLAYAD
GNAVKVHDALNLCGIAECRPHRSPLAAIALNSDGTMLATA
SARGTVIRVTSLPSGTKMWSFRRGTTSSAIQSLNFGTTTF
HPPLLCVSSDKGTAHVFAVEGEPRDADWVEERVGETTAAN
DVSASNATAAANISSALARARAGGLGRIAGFAGAAVSGIT
SRVRSGLTAARSAMEPTRAIAVVKLPHTSSTKWSLCALQP
TPGSAADKWAPPSLDSSQPNRQLEAQLSVVTSDAVFYDYN
VRLESDRSGFFSRGDAKETVARLERECKLVDETLDENFGS
GSTVGELPTDGRWIETRVVADDAQELRTNVSESMSQSMFA
EQS
