# Supplementary material for: Marchantia polymorpha, a New Model Plant for Autophagy Studies
Source: Front Plant Sci. 2019 Jul 17;10:935. doi: 10.3389/fpls.2019.00935 (PMC6652269; doi:10.3389/fpls.2019.00935)
Supplement: DATA SET S1 — This data set contains all amino acid sequences analyzed in this study, the alignment generated for phylogenetic analysis, and lists of primers and accession numbers. [file Data_Sheet_1.ZIP › Supplementary_material/VPS34.txt]

>KnVPS34_kfl00391_0060
MFRRSRSRSSSQDKGTWTLPLAETGPYKWGPESIELSCSY
PRTAGSALYNMTFTVPSKDTVIAFRDMACRAHWAASAKLG
SSQDASSFALKLGGLNVYADTRNGSRALVGDYKIIQHAAS
AKEPGIVGLVKIPSILEDEEANSGEPAVAPDPIQPSFLIP
WTEWQSPLKFHSLISLEDLYHDPDLFSQAIPSSLLKLQFK
LKVGEVLVSGAESQLRKLGIQNFTGGMFITAGLFYGGETL
TNECLLQTSLTYSCATPRWNEWLTFPLSIGSLPQATRLCF
SLFYREAGSSSSAKDTPLGWVNLQLMDHKGMLVAGKKKLR
LWPDGPANAIGTCMDNTGTDSPGAMYVQFDESPLPSIFSQ
ESARVAPEPFEVPAIEGRKASGSVFGLSPFASAQAEPALR
AEESLRLQDAIRADVLTLPTDEERRLLWKARNSLKSNVRA
LYKVIHSVPWTNRKAIFEARQLLTEWAVPAPLAALQLLNA
QFADPEVRKYAVSRLRELDDSQLQNYVLQLVLKYEAYHNS
EVAQFLLERAVGNRTIGHQFFWHLQAELHVPTIKDRYSLI
LAAYLRCCGSSIRKEFLKQCELVKKLCAVADAIKAVKGES
ERMALIRKMLAEIRFPDKVMLPLDPRFEVSGLIVEKCKFM
DSKKLPLWLVFQNADPQGAPIYVIFKSGDDLRQDMLTLQM
IRIMDKLWQQNELDLGLNAYSCMATGDEMGMLQVVLNAET
TSAISKAAGGSSACFREDPIANWLKQHNPTPEKNAKAVEN
FTRSCAGYCVATCVLGIGDRHNDNIMLQRTGYLFHIDFGH
FLGNFKSKFGFRRERAKFVFTPDFAYVMGGVGGERFKRFE
QLCAQAFNVLRKEADLFINLFALMLSSGIPELQSPEDIHY
LRDSFLLDLSDEDAGKEFIKWIHESLNTRSTQLNNAIHTW
AHS

>CbVPS34_CHBRA13g00470
MEPMEPPMEQMEQIEPPMEPMEPPMEPPMEPMEPPMEPPMEPPLEPPMEPPMEPMEPPMEPMEPMEPLMEPAMEPMEPPM
EPMEAMEAMEPLMEPPMEPMRIGTHKSAGASICQFNEWITHSAKYRDLPLNAQLGFTVWDVLDPLQEIAVGGATISLFSK
RMQLKRGRQKLRLWLGRVADGSVPTNTPGKAMGALQVLAQPLTVSNDLVKVFDPEVGCPNPAEEKQIKLARSLTRGMIDR
DLKPNSQERKGIVAILNQPTKKALTGDERQLLWRFRFSLTTDKRALTKFLRCVDWSDTQEAKQATELMHRWASIDIADAL
ELLSPAFTSEEVRAYAVSVLEKADDEELLCYVLQLVQALRYERTDHSRLALFLVSRAAKNAELANFMHWYLVVECHDPTY
SNRYSSTLTKFEEAQSQEPGGDKILDNLKRQRELTAQLCAIVREVKMVRGAQRKIEKLRQLLSSQGLLGELTHFPQPLSL
PLDPKVMLVGIIAQESSLFKSALHPLRLTFRTEGGGKCKIIFKKGDDLRQDQLVIQMVSLMDRLLKKENLDLRLTPYRVL
ATGNDDGWVEFIPSMSLAQVLAEYKTIGNYLKLQRPDEEGPFGISAEVLETFVKSCAGYCVIMYILGVGDRCLQEKFRLD
VDDEAAVQFFQSLINDSVSALFPQMVEAIHRWAQYWR

>MpVPS34_Mapoly0003s0185.1
MGSNEPSLNDRFFLSCDINLPLTVRIDGLDGEYPASSASD
LDRELTADSANSVLDDSRPVPELYVECVLYLDGIKFGLPT
RTRLASVENPFCWNELVTVSAKIRDLTQDAQLALTVWDVS
QPRIEIAVGGSTLVLFNRKDRLKTGKQKLRLWRGCEADGS
SPTSTPGKVPKHERGEVERLEKLLNKFERGQLPRMDWLDR
LALREIENVKLEESKRTGKTNLHLVVDLRTFEHPVRFQEL
GSHMLTNPPIFSENELVTVGDPEVGRANPSENKQLKLARV
DRAVFDRDLKPNSSEKKALQKILKHPPTRILSGDERQLLW
KFRSSLKMDKRALTKFLRCVDWSDAQEVKQAVDLMKKWAP
IDIADALELLSPVFESEEVRAYAVTVLGRADDDEFRCYLL
QLVQALRYERSDKSHLTFFLVDRVVQSPELSSFFRWYVAV
ELQDPSYARRFYCVYDILEDALKKTPAGVEQWENMIRQTE
LTAQLCSIMRDVKNARGGTKKMIEKLRQLLTGLLSELTYF
DEPISLPLDPTVMITGIIPSESSIFKSTLHPLRLTFRTKV
GGKCQIIFKKGDDMRQDQLVIQMVSLMDRLLKLENLDLQL
TPYKVLATGQDEGMVEFVSSTSLAQVLGDYKTIINFFQQY
HADEHGPFGITAACLETFIRSCAGYCVIMYILGVGDRHLD
NLLLTKDGRLFHIDFGFILGRDPKPFPPPMKLCKEMVEAM
GGAESEHYGRFKSFCCEAYNILRKSSNLILNLFHLMAGAN
IPDIASDPEKGILKIQEKFRLDLDDEEAVQFFQSLINDSV
SALFPQMVETIHRWAQYWR

>PpVPS34_Phpat.010G034800.1.p
MTTATSTTTASHRRQTRRIPTHSHAPQGALGGEDVATVTN
RVATIGKVSLQFAGDQFEGVSRQTVRKKTGTGDSGGGEMN
GNEFRFFLSCDINLPVTFRVEALDGDPPAAPPLDGLIGAG
GSTPELFVECALYIDGVLFGLPTRTRLSSIEKPWRWNELV
TLSAKYRDLSSNAQLALTVWDVSSPRQEVVVGGATLSLFS
SKKQLKTGKQKLRLWRARQADGHVPTSTPGKVPKHERGEL
ERLEKLMNKFERGVVAHIDWLDRLTFKAVEQIKEAESKRS
GNKQLHLAVDLRTFEHPVAFQELGANLLMQSPISPSNELV
IVWDPELGRQNPSENKQLKLARSVTRGVIDRELKPSSNEK
KEIQRVLKHPPTRSLSGDERQLLWRFRFYLMSEKRALTKF
LRCVDWSDAQEAKQAVDLMRRWAPIDIADALELLSPVFES
EEVRGHAVTVLEGAEDEELQCYLLQLVQALRFERSDKSRL
SYFLVKRAVQKFELASFLRWYVTVELHDPAYAKRFYSIYE
IFEDCMTKARNDGREDGESGEKMWQSLVRQTELTAQICTI
MREVKNVRGSTQKKIEKLRQLLSGLLSELTYFDEPIPLPL
EPRLMITGIIPSESSIFKSALHPLRLTFQTRDGGKCKLIF
KKGDDLRQDQLVVQMVSLMDRLLKLENLDLQLTPYRVLAT
GADEGMVEFVPSTSLAQVLAEHKSIVSFFQQFHADAEGPF
GITAACLETFVKSCAGYCVIMYILGIGDRHLDNLLLCEDG
RLFHIDFGFILGRDPKPFPPPMKLCKEMVEAMGGAESPHY
SRFKTYCCEAYNILRKSSNLILNLFYLMAGANIPDIASDP
EKGILKLQEKFRLDLDDEEAVQFFQSLINDSVSALFPQMV
ETIHRWAQYWR
