# Supplementary material for: Marchantia polymorpha, a New Model Plant for Autophagy Studies
Source: Front Plant Sci. 2019 Jul 17;10:935. doi: 10.3389/fpls.2019.00935 (PMC6652269; doi:10.3389/fpls.2019.00935)
Supplement: DATA SET S1 — This data set contains all amino acid sequences analyzed in this study, the alignment generated for phylogenetic analysis, and lists of primers and accession numbers. [file Data_Sheet_1.ZIP › Supplementary_material/ATG1.txt]

>CbATG1_CHBRA44g00570
MRAKNAGGGVAGRLSLPVQAVQQQQQHLSHQHHHLLHQHQSQQQQQQQQQQQSQLSQQVTLQTPLHRMIGDYIVTQQIGSGSFAVVWKGRHKLTSTEVAIKEIATDKLNRKLQDSLESEVAILKRANHPNIIHLLEIVKSHDRIFLVLEYCAGGDLSEYIKRHGRVPEATARNFMRQLAAGLRVLRDNNLIHRDLKPQNLLLSTADRKLTLKIADFGFARSLMPQGLAETLCGSPLYMAPEILQFQRYDAKADLWSVGAILFELVTGRPPFGGANHVQLLRNIERSEARIPENISSTLSEDCVDMCQRLLRRHPVERLAFEQFFHHPFLNLPRKDICQEGEKGGNTRRPAGVAEEKSTLSGAKDLSREEHPLRTDESNDDSSHGELPFVLEEDHRLAREQTGKGVAGLVELTGTGVPSSGAVVSQVGYSLRLGRGNHTGVILEPPRQGELGGGGGGRGPMSRVWPPLSPPRPKPTRDKGGDGDKAFGSQQQQQQQKCPEASYGGRSSLKVSSPPLYSGCMPPAGGAVPVGGGAVPITGEMSTALPCTCCHVIVTAAAAIADAQKFRQRFP


>KnATG1_kfl00050_0060 
MAEQGLGRLPEAASMQNPTGEQSQGQSRMIGDYAVTQQIG
SGSFAVVWKGRHKETGREVAIKEIATEKLNKKLRESLESE
IAILEKANHPNIIHLIEIVKHPDRIFLILEYCAGGDLSEF
IRRNGRVPESIARHFLRQLGAGLQILRSNNLIHRDLKPQN
LLLLTKEKNAVLKIADFGFARSLQPQNLAETLCGSPLYMA
PEILQFQKYDAKADLWSVGAILFELVTGRPPFGGANHVQL
LRNIERSEARIPDGVASSLSDACISMIRLLLRRNPVERLS
FEEFFHHPFLDLPKRRSAPDAETAAAKPSPLDLQTNPSRP
KPGGHRTDPARQGSPNIASMKPPPPLSSSPFHHDGGSRGR
SISSGGAEYALKHGSRDWDSKGPVTNPGAGKSGSGLEGGP
SHQQPNGRTPDRGSQRAHAVDSLQKGRGSADSMEGIEREY
VVIHGPLQASSEMGQESGLGQAPVSAQPSAQAPPFEVGTG
PRVELAEAASEGSRGHSHDGREDAQQAPSPPARIASLHRC
ARLITELAIDKLEAEQRPEALSLHLLCLAAWREAITVCHA
WAETLDGDDSTSYTPPFPDSSLPGSLSSQRMLFDGGPEAA
CASVEREFLLAVERAESVAAELGAEREAEVPDAMELVFQA
ALAVGRAGAVEELMNNVSNAAVAYKKAAALFHFLLAEAPS
LHTTSREPLVLSPADGLRLRRYHDALTARLAHCTEQRVLQ
HQQKQQQRAGFGLHA

>MpATG1_Mapoly0022s0025.1 
MAHRAGHHGHHEHQHPERIVGKYIVTQQIGSGSFAVVWKA
RSMETGEEVAIKEIATDKLNPKLQESLLSEIDILKCTHHP
NIIRLLDMVITPGKISLVLEYCTGGDLNAYIQRHGRVSEA
VARHFMRQLGAGLQVLRASNLIHRDLKPQNLLLSTDDQNA
VLKIADFGFARSLQPQGMAETICGSPLYMAPEILQRQKYN
AKADLWSVGAILYQLVTGRPPFHGNSHVQLLLNIVRTNEV
KFPEGIVSELHVDCIDMIRKLLKRNPVERLSFEEFFNHNF
MQAPRPKVAERSPVQQVVKNLGESSDTSQEDCFPFSLDDE
HQGPVEVHSASYSKPPLFSASPSNSLLHTQAGTTGKFSVG
TAPAAVRGFGSRNRGVGSGFGFEEKAKPNIGLGTSPNGLG
TSPTSRLQRSQSNKMPGFAMPEDRQREPYNNSATFGSSKG
GAMMDSMEFIEREYVLVGNLIPSVESFNLEGSVVVKGVGS
PQKNTVSSAPLSVTASPGPQSSVNYAWAHGSLGHETFQGP
PEETEGPSPDPQKRLASLKRSARLITELATDKREAGQILE
SFAVQLVCLAIWKESLHVCIRWAAQAEEGNQTYADHGNIY
TDGAYEPGQEKAAATACSSMEREFSAAVDRAEELALHVRV
LDGCTEMQDAMELIYQAALAVGRAGAVEELMGNVSNAAVA
YSKAAALFHFILVEAPHLPLNPPLVLNANDRYRLRRYADS
VIIRQNHCSMHISP

>PpATG1_Phpat.019G017700.1.p
MAGALNHQHHMNILSLRHGVKGQRAIGDYIVTRQIGSGSF
AVVWKGYHKQHPGFDVAIKEIATERLNRKLQESLRREIAI
LQRIDHPNIIKLHDIVESFGFHGNWLGFEVAGKCLQAQDR
IHLVLEYCAGGDLAAYIQRHGKATEVVARLFMRQLGAGLQ
VLWNNNLMHRDLKPQNLLLSKDDGHAVLKIADFGFARSLQ
PLGMADTLCGSPLYMAPEVLQSEQYDAKADLWSVGAILFQ
LVTGRPPFSGNNHVQLLQNIMKSTEVRFPDAIMAQLHPEC
IDMCRKLLRMDPVERLSFEDFFTHPFIGSMRLKTQDTQVG
GSTCGGTGEASETSQEELFPFSLDDEEQASLRGESSFSEP
PLFSASSSSSPSLPSTEENANVGYSLSTRMGFPPTNHLDN
ESSVLDQDTGESRVIEYIFDSGHSDSSTDGASGDSMDTIE
REYVLVTAPVISTDNLAMSSRDSDFSGQHEGKRIHGSPQK
VKNLNVGRRHTTGEVGSVASNGSAPLHSLQEVKVPSDHPP
TRLPSLQRFARLITEVATDKIYAGQQLESFSIQLLCLAIW
KEALRVCQTWACNVGDFGKVCSNERGSISEGGESDERSAA
NACSLVEREFAFAVGRAESLAVHINSGIVSAEMPDAVELI
FQTALDLGRAGAVDELMGNMEIAATSYEKAAALLDFLVIE
AATLPIVPPLLLSDTDRNRIRGYAHVVTARHRQCIAMA

>PpATG1_Phpat.021G008200.1.p 
MRQLGAGLQVLRNNNLIHRDLKPQNLLLSTNDDLAVLKIA
DFGFARSLMPQGMAETLCGSPLYMAPEILQSKRYDAKADL
WSVGAILYQLFTGRPPFSGNNHVQLLQNILKSTEIRFPDA
IMAQLHPDCIDMCRKLLRKDPVERLAFEEFFAHPFMGAMR
SKADDMQTGGSTSGGTGDASETSQEDCFPFTLDDDQQDSA
HGKFASLKPPLFSESPPSSPYLPPTGRKPNSGHLSPAGMG
FTAPDHPDNRSRILDGVAEGSAGLDGDFHPAHSGSPTKGG
RTVASPVIARAYQKSPCGKLKGALGDSIDTIEREYVLVSV
PITSTENLSNSSNANDAGGVQQRRRIDSFPQKVNSPYVGT
SSGGVGSGASNCSVPSHSSQEAEGPSQHPPTRLSSLQRCA
RFITELATDKMNKELGLEAFVIQLVCLAIWKEALHVCQTW
ADSEHVGSNGGRGGSEDIESQERSVANTCSLMEREFAFAV
ERAESLAIHIDIADASAEMPDAMELIFQSALELGKAGAVD
ELMGSMANASSAYEKAASLLYFLVVEAVSLPIQPPLLLSD
IDRHRLRRYYDNITARQHQCAASAQTRHVIMAKT

>PpATG1_Phpat.018G065900.1.p
MAELLSREIRYLQHPPHQQQQHLNHLGHGGSGQRLIEEYI
VTQQIGSGSFAVVWKGHHNQYPAREVAIKEIATEKLNKKL
QESLRSEIAILRKTDHPNIIRLHDIVEADLWSVGAILFQL
VTGRPPFSGNNHVQLLQNILKSPEVRFPEPIMAQLHPDCI
DMCRKLLRKDPVERLAFEEFFAHSFMEEMRPKKEDAQAGG
SLSGGTGGKSETSQKGCFPFLLDDEQQGSVYGKLSRPPLF
SPLPPSSSFLPFGKKSNAGHSPPTRTGFPVTRFHDNRSRI
LNSGAEDSAVMGGDHSSTHSGSSTEGALGDSFDTIEREYV
LVKVPITSTDNLGTSLSTSDAGGIQLSGKGISSFPHRVHN
LNVGPTSSGRVGSGASSGSVLSHSSQEFEAPSQHPPTRLS
SLQISARLITELAVDKMNVGLRVEAFSIQLVCLAIWKEAL
RVCQTWADSEHVGSSGGKGSSEDVESQDRSIANTCSFMER
EFSFAVERAESLAVHINTGDEMPDALELIFQSALALGKEG
AVDELMGSMSNASSAYEKAAALLYFLVVEAATLPIQPPLL
LSDIDRHRLRRYYDNITARHHQCAATAQIHHTFLADT
