# Supplementary material for: Marchantia polymorpha, a New Model Plant for Autophagy Studies
Source: Front Plant Sci. 2019 Jul 17;10:935. doi: 10.3389/fpls.2019.00935 (PMC6652269; doi:10.3389/fpls.2019.00935)
Supplement: DATA SET S1 — This data set contains all amino acid sequences analyzed in this study, the alignment generated for phylogenetic analysis, and lists of primers and accession numbers. [file Data_Sheet_1.ZIP › Supplementary_material/ATG2.txt]

>KnATG2_kfl00327_0030 
MFSASSWAMKRVYKFLLKRLLGKLLVNEIDLEQLEVQLGA
GTLELRDLLLDTNYLNAQLGEAAAVTISTGYIGTIKATVP
WKGLASQSIEIDIDELEITVAPRVPSPPFPDEQCDPQSSS
NPEGFWPSEEPGSPDTGDYSRLQAYAGVDDGVRVVARLVE
SILLGLRVRVMRLVIRVEHKTTGTDGSADSGGCTFVVRVP
FAEYKDETPVASSSASGGWGFLGGSLAGGLGWGADAPPKE
PTVMKTVSFKGVEVALERPAGARSHQGTSGVLLSGANGGA
DGSVRVWMHWKSGAKGPPKLDLELLARPLELRVDLADVST
LSALAAAFSGGNASTSRGKGFVAPGIVQKERALHELAGSG
LLAPAGVRNNPTGVSGSPEGGFRARKEDLLQSQYFSQQQA
EDLRRSVGAGDEWVSEFGDAAPGWLRSENGGAEEEADLAA
SVDDFFDCINGTASGHLSRSSHSSGRRSVTWAAPSETRSE
SSTRRAQPIGEIPAVSPSTELNRPGFGQVQGTPASRQALP
DPNASSDPHFNHKDSGTNAVASYSARAKIAGLKVILLAPG
DKRKRKGSERCQGGDRMRAPPGGGGAGRLERRGAAGSMTQ
EAKQRVAEVARESGQRREENGSVAESDCGGARGLGGCGAT
AVRNGGDGGRQPEGSTGEATGVGRDFQSSRRTDGVRWESR
PAVEEGPICYPTNGLGSWAIGDLEHGSMGFGEGAHARSTP
EEDDFSDALGFAQTDGPDFPDDVANAFSARLRTPGRAGGI
DDVSNADSGSRDEFGSANDVLRLETDCVGGFGTRGSEPPG
EIVEREWSPEPTEQEAVELREKVAAFPGGLSTGRNAGGVH
ADSFPGGLNPGEVLGGRNGGEVALEMPLENESEEEDGYGM
RPAESHMASVFGRDSLLAWSGAGLEHWNGGGESEGFGGLA
DDPPEGERGGLRGSTLEDRAVSRGEESAGFAADEITGSDD
AGMAGERLEEGEEADEKSESPRDFLEAVCTNLSFSVAVSG
SSTSIEIASDTLEIAETLHTPQVPELGSQRRGTRNVTMPP
PAAAHEATPREQQLQQVEAALPSPYGAPQPFARTSAQTRT
SPFAVPFKQSQNGSLLDTPPSSDALHVAERRRLVKVRSGP
PVTKPAVVVKVLISSGGSTGRTDGGQNYARGKSLARQSSL
LGHSEPVPRKTSLTEVKAELQPVTLFLDLSLPKRLKRFAP
VSGVPPAPAPAVTPVPLLRASQVLPSPRRSFEDFLPSQVL
PRPGSSPVDDIIDDLDRQFSGGDAGMHPFSKPQRGALSIS
VSSSCFRVILSFPKEDDSCEEDAAKKLMSRTSLGAPCRRD
FLALDLFSGSSPDGQPAFLSYKIDPPETSLRRSFSSIPPK
EPESSVSLGAANLGLYLVTDSHFATGGSVQSPGYRAFSLL
SVSKQPGHSARQKAPRKHARLFSPVDATGSAGLGISLDVR
MRPGAESGDWLAQSAWEATSAQKTRGDGGSGVDNNQHGEA
AAARASAADEDLIALEIREKAIASSAASVQLSLDRASIEV
VRWRLERLGQLLEAVKRSGGSASEDGVRNGVKEGLDGRAE
SRVNESGEEGRTKDQFAFLLNVAALELRLFDEKGSKGRAD
DPPAEEPDVASEKDKWVSFRGDFSELTFFHVSNLGGAAEN
SYMWIRHERCGLYGTLQSPTPPESGAANGGVELLLLTCSN
EVLGRGDAGDENALASPGTVGLTVSVIAYPSGGYETDSIV
ACSLRGGTVMAPMGRLDWVLAVKELAVGAGSDGLAVVDRD
CPNASESVGAASDYVGKASEIVGQTSESATTTSESGAMMS
ESVRPTSESVCPASETYAERFSRRTADGGAMAEADTAQAW
PPSEASSAHQSESRSSQASGSTNGTCFLLDLHDLALCYEP
NAEPNPQTPPQNPGKSFPPDSRPSLSRQNSSSNVGSSVSA
VLAVAALRVSSVLGKQPGGSERVEEEGGEAVQEQVFDVWL
RDAALLILDNAMRRPAGGDFTTSSLAQAGFVQVAREGVLE
ACIRTHTGEGLQWELDCTHNQLRLDTCQDTTAALGRLAGQ
IQALIQADMEPVAVAGGGAVIHRQYGDQDPSELLRTLSEG
SQDSAPPSLSSSLASETFRGPQTEREVGGTTRASREEAAA
GDGAKSGFNPERRGAAERWEGEGEARAQSESCRRRGNGDG
PSHQSEERLIEECDGLRFAPRKGWDGVSAELSSGFSNPSR
MPPKVGDKLRSGRPQSSPGGDWETEKEAGALPGYIENFYQ
GLDGRAPPGKPGSSEGFHTVPPSQVKQPIWSGDPVSVSTP
RTQHLYPEEASEPQVPSRPRKPVRLSKPNVNRRKSSVKEH
DASWFDGKMPPLSEDYVVRPSGSPPKEDLGRPWLRNRGPG
GSKSRGSLPRKYPKPVGRLLLRDLSVRWRLYGGRDWGCGT
EVPESRASSGSRAGTASGFRQGGANQKRGESTNRPGGGLV
TRSVKPTEDGLEGWSTVSVEPGTQASESPRLKRGAFLGAI
QPPGRGGRQKENCLEVLLDGVDLQHDSFPQRDHYASRLAV
SVRDITVYDFSKSAPWRMIMGHYRSASCPRESGSKALRVE
MDAVRPNPASLLEEYRLLLALLPLRLHLDQRHIDFCADFF
AGGGAVPGSPREVDAGGGGVAKQQGDGVEEAFLPFFQMFE
MRPLTIRVDYLPRRIDLLSLRAGNYAELLNLVTWEGVELR
LKGVRCAGVHGWGGLGAVLMNDWVEDISQHQLNKIVRGVA
PIRPLYEVGRATAQLLMLPAEQYKKDKRLLKGLRKGAAAF
LKGVSLEALGLGAQLAAGAHELLQQAEATLSGDTQPQTAQ
SPSAPNGSPLHISQPHGTREGLKQAFDTVSRGLERSASGV
ISAPIKRYQRSGSAGKAVATALRAAPAAVVAPAAATAGAV
HRALLGVRNELDPERKREIDEKHAAPPPDGRRRS

>MpATG2_ Mapoly0038s0067.1
MWSQWVFKRVCKFFVKRLLGRLLRSEVDLDQLDVQLGLGT
IVLKDLHLNTDYLNDQLGYAAVAIKEGIVGSVKARIPLRV
LTDESCMIELEDLKLVVIPRPSSQNGADDSLAASGIEAVR
FVDSQDYLGGDGDGYCQSAGGGGAYLGVDDGVRMIAQMVE
RILLNLRVKVTNLVIVFEEQNLASGNGTCEHEQDRRKSSH
RSSVFHSILVVRVPRLEYGVETAPPEVDDTGKGSNEVEPN
MLVKVVKFEGATVEVADVLKVKVSRDVEEESITMDHSQPS
FLRKPVKILDGDLDGITGTIQLSVPWKDGTVDVPKFHADI
MIGTVKLKASPHEIRQLFSLVQVFTAVGETDMDKGNSFPF
VSPSTQGAVSVGDLSKTRGYVAASIDRSRDIYRSFAEPFP
INGGQVSEAAPPNSSLLPFTKFISWNWMYSGASEGQRKDV
EVRDADLAASVDEFFECFDGTRSIQQSQASGLWSWPRSAF
SAITAASSLATGSTIIPPVTDNFKQVEYSIKAKLAGVSFQ
LYYDFFHPEDTSEPRSASSLGGSFEEHLDAILSDIQFVAT
VSPNQVDCTTTIKTLEISEVEQLGESLKTTGTQSWQDDRE
SYLNHTRSLQASIETALPPFPATLGSSSVGGTTSSCEKGT
SDDWKAGRQSVGGSQQQVEKNVLPGNLERKRLVAIHTGPE
YGARVTLTLESTSKTSFSLTEVHCFLQPLVFWLDLRTLKR
IESLLRRYEESAASCERTAALDLNIQDMTGPRDGTDGGCR
EGVSYQPQSAANEDTHAVPRMSCPLNVYLSSIRVIVCFPA
DTRSLCSVIQEDFIGLDLRGPPLNNGVIQPMLVYKHVEEK
HMTVTGGAGFSVLLRFEDIAANLISTDISPSERPMPGDIT
PFSVKEISTVFYNDPIWGALPTLDRPPDQGISVEIQWFYA
GKDGNRLAKKTWDGIAAQQIQADGGRGIGGSNSEYAAATT
AAEVVEEQNSQLRKELISSSSLVVRVQFPQVQLHLAEPHY
TRVLELLKRFTESLVGDSEEKSSGESRNLANTTERHTDLQ
TVNRPQICVLLQCGKVDVDMCLPPQSLGLTSIHCPKPWEV
INFDIEKLQVLCVTGIEGVSEISYLWVHHEEGQVTGSYRE
DSTMGADEKSEVLLLSCRNKALGRGDGGGGNALAAGTSGL
SLTYMVWPDQEPADELLGSAIFTGTIRGCTFVAHGGRLDW
LLAVSSFLNPAENNQDLEDACTDSLSAGTAEYKSTDDQSV
SSSTSHLFFLLDFQDAALCYEPGSEAMIGPGLRAEIDPLR
RGAGSSLESSQMHAPVACVLAAAALRVSSSAVPQAKGEQF
DIWLRDVALHLLDTTLRKHLTSDYTTASMKRTGYVQIAKE
AVMEALVRINCEDGRQWEVECANSQLHFETCHDTTAAFGR
LVAQLQQLFAPEIDPTSVNLHNNNIDRRGSSSGSPSTRTI
RIGASGEMDNSVNENFSEINLFEGVLEDAFSRVKSSPSSV
AGGDDQLSSGAYSLLHSRVGSMDRNDSIDRRQDAYEPKRS
SPSTPTSENQQDVLEEPPVLNNAGPPKFIEDYYITLQKQG
SLLGDGFSKQSGESPRPSGGPSRGSSSSGGGREVEGRGGW
YAGKVLKVLENHVSEGRPSSDADQQGAFIREHPSKEGQTP
NKAPSLPKKYPNSVGRVLLSDLKAKWRLYGGSDWPTGRTY
DKDSMYHSGIEENGRQSNVCLEVLLNEMRVQYDTFPAVGL
YASRLVVTVRDIAVYDESNDAPWKTVVSYNRSKGRPRESS
AQAVIIEMDAVRPDPTAPLEEYRLLISLLPISLHLDQRHI
DFCIQFFSQHRSGTTDVTPRDEAVHPLSDSTSNLASDVSS
DINEMTDEELLPFFQICEMRPLTIRVDYVPRRVDISSLGK
GNYAELLNFVSWKGIELNLKHVKATGVHGWSSLSGVMVGE
WLEDISQNQVHKFVKGAAPIRPFYAMGSGAAKLVALPVEH
YKKDRRLLLGMRKGAMAFFRSISVEVLGLGAHLAAGAHEF
LQQTELAVGGTLSPCTFTAENGERRSKAVQPGDTREGIQQ
ARESISRGLERTASSLVGNPYKLYQRGGAGPAVASALRAA
PAAAVAPASAAAGAVHRLVLGLRNELDPEKKRESDEKHSG
PPPDTGRVR

>PpATG2_Phpat.013G053200.1.p
MISQWATKRLCKFAMKHLLGRILLDELDLEQLDVQIGSGV
IHLKDLKLNTSYFNDQLGDVLPVVLKEGLISIVTAKNLWS
IFSRDQPCEVQIHGLELVLGPRLRSGKANVEKEGKVSVAA
SEGDDGDGLEGSGEGETTYMDIEVGVRAIAQIVEKVLLGL
CVKVTNLTIKYEHQQQDDGAQEPHNPVLDTKSLSSSTLVI
RAGYVEYGNENTQSQGRTTDPHMVVKHITFREFTVGLLPP
CKFAESKEKITTRDMSEHMVPLLAGTDGGGVWGSTLLRIP
LREGSMDIPKINTEFLVQPFTIHASIWKMQQVLSLVHSFS
NSKRAMVETGMVSEKRGERLERLVDMLATRSAGGVEGSVA
GSSVFLPATTFISDWMRWGETDSPKTSGEMAEADLAASVD
EFFECLDTGSMLLATGTFFSDYTMALSSMLRCIRALAVNN
RPELSIGFGFADAWKQVEYGVKARFVSISVEFAYTDSMKS
FDIAVKDTDVEQLHLNLAGATLSFAMSEKKTDLSLSLESV
ELWEVILEDSNDRSADSPLPNEKENSRRIVSNLIEETLPR
YDVNLYPATMTTNTLKGRHGEIKERNQLLRIISSTTKKAV
HVGLKLSRQGMNKITAGEASCSLDINSIFEPVVMWVDFQS
MQRITQLLGELNTPESGQEVSSSQSAVSSSTSVHFTSSFS
SVRIIAGIPLPQTACGGKSSEAYCVLDLTSPSMDLQFMGR
VTADGDSLVSGFEDATVFLVSKVVNPQHEKFQSSGILRIN
HQGEVDASIEVAWKRAVETGPWVAKEAWDVPLAQKRRGDG
GGGTGSGNFEFVAAVSAQAEEVADSRLKHKLIKSSSIVVQ
VRLPFVGLRMSRSQYLLFVELCSTFQSNKSNTREKSLDGS
GIFPTPSSTLAAEGLQVPQIAVLVRCDRLDSALVFSPPVK
EGVDGGKHWEVLHFDIHKLQVLSVLRTGGSLDASYLRVRH
EECQVSGSPPDRWLLPLQGDTEEILLFACRNSALQRGNGG
GGNVLAVGTAGISVTYVSWPGREKLADNFIISNVKGCTTV
AYGGRLDWVNAVASFFDVSEALTDVTRNNDTEQPQSTPSS
KNELRKYFLLDLHDAALGYEPGLEALSAPESSAVACVLAA
AAVRISSGAGLHVNQEQYDVKLRDIALHVLDLEFKKQAQF
TYSTDSMQQTGFVQVAKETSMGVTVRIGGEDSQKWEVECG
NNEICFDTCHDTTAACERLVAQLQQLFAPPLQQQSVQIKM
HKMEVKAADATEPPDLLSGVLENAFISLRELQTEALNLEC
SELSSKDGQELIEDYVSDHTSGGLSEYSDDSSSTINGSVR
NFSREGPSGGGWYEGNGPNIMENHVPAEKPVVNLSLPKRY
PKPVGRVVLQNMSVKWRLHEGSDWPFGDEDPDWNMQTPVG
DSTRKQSVCLEVFLNGVNLQYNLFPTSGLYASKLIVTVFN
FGVLDCSPKAPWKTVVGYHHVASRPRETSSQAIKIDMDAV
RPDPTDVLEEYRVSFALLPIRLHLDQHHLDFCMKFFSSQF
SANQGTLFEENSNLYRGSSYDSSPSMDSNLTDSPTEPLLP
FFQMFEVLPFNIRIDYSPRRMDLAALRAGNFAELVNMIQW
KGIELDLKHVKAAGVHGVGSFSKIFLNEWLQDILQNQIFK
FVQGAGPIRPLYAVGSGAAKLVVSPAQHYWKQQHLLHDIR
KSFKRVSSMCKREKRDSKPT
