# Supplementary material for: Marchantia polymorpha, a New Model Plant for Autophagy Studies
Source: Front Plant Sci. 2019 Jul 17;10:935. doi: 10.3389/fpls.2019.00935 (PMC6652269; doi:10.3389/fpls.2019.00935)
Supplement: DATA SET S1 — This data set contains all amino acid sequences analyzed in this study, the alignment generated for phylogenetic analysis, and lists of primers and accession numbers. [file Data_Sheet_1.ZIP › Supplementary_material/ATG3.txt]

>knATG3_ kfl00142_0090 
MSLKQKLHDTWVGVYESVTPPRTVSAFRSKGVLTPEEFVE
AGDNLVNKCPTWLWDAGEPEKRKPYLPPNKQFLITHNVPC
FKRVHTMEEDPSTETEQMMGEDGEEGWLATHGAASETRQD
EGEIPSMEGPSTEAPKEEAKAGPSRGAAEADDEDEVPDMD
EFQDDNNLVEDDAATFQIPYLRAEEPGDENILRTRTYDLS
ITYDKYYQTPRVWLYGYDEAKRPLHPEQVLQDVSQDHARK
TVTIEDHPHLHGKHASVHPCKHSLVMKKILDVICAKGADP
RVDQYLFIFLKFIASVIPTIEYDYTVDFDLGPSKRQS

>CbATG3_CHBRA327g00230 
MLDDAKEYVHTSQVCQRDKPRTQAPLGLLEPLPIPAGPGQHIFVIVDRFTKYARLIAMPETARTEHVIKLFMDNWVHDFG
LPKTIVSDRDVCFTSEMWKKAAEQMGSQLQMTSGNHAEGNGQAEQMSRVVQHLLRHYIKPSQGDWDEKLPLMANLYNNAV
HSTTDVSPNQLHLGWKPRSALDFLLPENRTAATPGTIEFGVQYEKLLQQTVKHIKKSQEAMSPTVNISVPCLRRAVSIEE
DYILSGGELLVDDDVEGGWLATHGAPKGAVVSDDEHIPSMDDADGDSSSLKTGERAGAQGEGTSLRNCMGLVDRTGEDSD
DVPDMADYDEEDNLVETDPAMLQSTYLVAKEPEEDNILRTRTYDLSLTYDKFYQTPRVWLSGYDENRQPLRPEKALQDVS
QDHAKKTVTVEDHPHLAMQQLSVHPCRHGAVMKKIIDVLYSRGSEPRVDQYLFIFLKFIASVIPTMEYDYTVDFDLGPSR
VPS

>MpATG3_Mapoly0003s0208.1
MVLTQRLHDAFKGAVERITGPRTVSAFKEKGVLTPDEFVQ
AGDNLVAKCPTWSWEAGDPSKRKAYFPADKQFLITRNVPC
LRRAVAIEEEYEAAGGEVLLDTADDDEGEGWLATHGAPSD
TKKDPEEVPSMDTVETEARSCINIIPTYAAPAVDDDDDVP
DMAEFEDSDNVMQTDEATLQQTYLVAHEPDDDNILRTRTY
DVSITYDKYYQTPRVWLTGYDETRMLLTPERVLEDVSQDH
ARKTVTIEDHPHMAGKHASVHPCRHGAVMKKIIDVLMSRG
VDPEVDKYLVLFLKFVATVIPTIEYDYTMDFDLGGSQQ

>PpATG3_Phpat.008G039600.1.p
MVLSQRLHEAFKGAVERMTSPRTVSAFKEKGVLTPDEFIL
AGDNLVSKCPTWSWEMGDPNKRKPYLPAEKQFLITRNVPC
LRRASSIEEDYNAAGGEVLLDNDDDEGWLATHGIDRENKT
EDEIVPSMDTQESSVKRNFKPLIPQDDEDEDILDMDDVGD
DNLVETDDSTLQPYLVAHEPEDDHILKTRTYDISITYDKY
YQTPRVWLTGYDETRYLLQPELVLEDVSQDHARKTVTIED
HPHMPGKHASIHPCRHGAVMKKIIDILLSRGVNPEVDKYL
FIFLKFVASVIPTIEYDYTMDFELGGQ
