# Supplementary material for: Marchantia polymorpha, a New Model Plant for Autophagy Studies
Source: Front Plant Sci. 2019 Jul 17;10:935. doi: 10.3389/fpls.2019.00935 (PMC6652269; doi:10.3389/fpls.2019.00935)
Supplement: DATA SET S1 — This data set contains all amino acid sequences analyzed in this study, the alignment generated for phylogenetic analysis, and lists of primers and accession numbers. [file Data_Sheet_1.ZIP › Supplementary_material/VPS15.txt]

>KnVPS15_kfl00390_0040
MGNQLARTTQVSPSDYYLHDLPNNVVYKATLGGGRFLKTV
QCVHDEGLVVAKVYFKRGDTPTLKVYERRLAEIRQKLADV
PLSHVWPFQRWVDTDKAAYLVRQYFYSNLYDRISTRPFLT
AIEKKWLAFQLLHALAQSHDRGVCHGDIKCENVLVTSWGW
VYLADFASFKPTHLPADNPADFSFFFDTGGRRRCYIAPER
FFESSKPPPDGDAPLAPAMDIFSLGCIIAELFLEGQPLFT
LSHLLQYRNGLYDPAAAVNKIQDPGIRSLILHMIQLDPSA
RLSAREYLSRCAANTLPSYFSYLHDFFGRLVPLDADTRVS
VTQESFPELCRKILSETPGKAGVQADSLRIEGAVTPPESA
PESDVNKVPEFSRSKSLPAEPRPHSAAVTIDTGQLIADIS
NILGSPNKAPGVSPGSPGAPPKERSNGADPGKGSPRQLWP
RSVSLGGAQGGRNLQNGGSGPAGQRRGVTGPAASIMGRDG
AFIVDERPEGGSSGGNTEGGDLAASRLKVTAADAQRAAAL
AIGEVVTEEVLETQVRDGPDGSFAERPIFAGGVACGRRKE
EITLPKEGNWTWEGDWAVDVGGAVDGEGWQYRSDNRSGNG
KEARSSPLGRRSSGADEVSERNPPGETESNGAGLVRAPSG
DQEKRRQSAWSPLCTSDALRRRRRWVRKRRRRPSFPVLLE
DTPLVVECPPMDPPETVTISEGMVLIAALLCACVRSVKLA
QGRRTALSLLKDTAMHCDDDARLQRIVPVVAGLVHDPSAA
VRCAAVYALSDVLSVVRSFPLSDGQIFPEYIFPSLSMLPR
DQEESVRIAYADSIAKLASAAQRFLACSQHMTNEVTAAVT
PRPASKTPRPPRPNAAKPTPPGHALHFETELTNLREAVAR
VIQELVTGPKSTSAVRAAILRHVSPLCTFFGRRGSHDFLL
PLLITFLNDRDDRLRAAFFEQAASSGARTWGGDAHLVNKP
SPVASAYMLEDRGLGRASLEAFLLPCIEQALNDTEETVLA
AALGCLTALTVRGLLRKKVMLEATEWTAPLLCHPARWVQR
AAVAFIATVAASLPPADVHAFLAPTIAPSLKKEPLSLSSE
PALLAALKTPLPRALFDMALSNAMLSASQAFGTTRGISPG
GGRRPDARFPAARESGPARRNPPRPEYPTGGMRRNPGKAL
SDDRLQSGAEAPTSGRGPSDGKAGGGDSSSAHVIEQWQAV
RNQEGGGPEPGVSGGGIDEDNQKLRFMEGYIKNSSSIMQQ
RMRNWESENQEKLQGGEGRGGGGESEGGFGAANGGLEAQA
GIPVYSVPLLDRRPGSRSSSPPPADPQGPRTVPVNADWGL
VFGVRGSSPTASIAHYHKNPQTPNFPPNSDASWASMATAH
SSMRASQHLQRSAIVAGQAPPFGGVPHPGYGEGGPVQTAR
APPFPSPDQPSKIAPPATKPDADSSDPLSSLLDFSQPSDG
ATWRPKGVLISHLQEHTKAINQLAVARDNVFFASGSDDGT
VRIWDCRRLERDVSFRSKLTYDTGGGRVTGVEMLDGYDVA
AATSGGSIHVARVDYMPKRPGTERERATYAGFADVRKVSP
DEGSVISLHRFDPENGTGDPARLVFSTQRGGIHLWDLRVG
KAAWVMRGDAKHGLLTATALDETRGQWMVSATARGVLTLW
DLRFQIPVHSWQHPLACPIEALAPVLPGFAPQILNPDETQ
TRPNPSVRPLIYVAAGQNEVSLWNAEDKSCCHVFRVPQEG
HVSAPPAALAAPQGNLKLPGGNRRAAVQPPRPMSVASLFC
VEELRVPPLRLPGARALLPLFGGSALLTAGTDCRIRHWDR
IHADGNFIVAGPTLRSNGQQLPQPRVETRVISGVRVTQEL
PQPVEEKSAAAGSPEAAPSGKTSGQNPNVLTAAAVADSAG
CHRDAILALAGAQTSQKILISASRDGVIKVWK

>CbVPS15_CHBRA707g00110
MGNQLARTTQVSPSDYYLHDLPRNVVFKDILGGGRFLKTVQCVHDEGLVVIKVYFKRGDSPDLRTYERQLVAIREQLSNI
PQSHVWPFQRFLETDKAAYLLRQYSFSNLHDRISTRPFLSADEKRWLAFQLLHALDQSHQRNVCHGDIKCENALVTSWNW
VYLADYASFKPSYLPADNPADFSFFFDAGGRRRCYLAPERFFESSSSSSSSVGTSAASAAAVAGIGAGGGGGGGGALPSS
ASLGGGGNNVQPGSSAGGGAAAEAPLRPEMDIFSLGCVIAELFLEGQALFTLSQLLAYRNGQYDPLPSLEKIDDEGIRSL
VRHMIQLDPQKRLPARDYLISWAGSLFPQYFSPFLHTFFSRLVPLDTDTRVAAIEDIFPELKRRLIAEASGGGATALSSS
ALGRRGWVGRVVGSQQGRRGGGADGGGGRGGGSLAAVERTDDGEEEELLREGQERRTSAPGAAPHSSVGGAAEECHSSSR
SRSLPSAHGGRADDLDRGGSLIKDLSGLLAEVEMIKGDKVARRVSSHEAGVSSLSSAAAEVRALVTRSADKEEIADGLDG
TPGGHRAGRGRREGDVVAGGVMAVRNKPPLERASSVDRQSRAGGGELLVGGGGLREARGVSSRAPPLWGGRRLSLDRGGG
AWEGGNRARSLPSSGSPDSDYRSVGDNIEGDGDFIVDTVTGDDSGGQRDRARGGGGEEGGRCGDGVAQRWKASALDILDE
AMAVDEVVTEEVYENQVREVGGSFSGQPFFGGDVDVAWMSPWPGRRKEDVILPSEGGWRWEGDWEIDPYNGSAPGVMPTD
EEGWSYRGGGTSTGFIVEDRDHEEEGGGGEGDGGRGGGVSPSSPRAVPAPIRASSASNRDGSDGSSNSISRMTKERGEED
EDEGVGSSSRVSSALSDESRLGQLQGRARRRASPFFSSSPASVRGWSATCTPDCLWRRRRWIRRRRRRPAYTAAAAVVSS
SSVKPLSALSTSYQLRAGGGMTGGGGQDGDCLSSSSCLSLRSKDTPLSTCGAAESAAPAVQCGGMVLVVALLCACVRHVK
LAQSRRAALALLREMAVHCDDDVRLQRIVPYVVAMLPDPAAVVRATAAATLADVLSMVQSFPASDAKAFPEYVFPSLSML
PRDDEESVRIAYADNLHKLAEAATRFLNRTQFLNEAALQDVSNRIAATVVVQGDVGGSEGKEKNGKGSAGGVSGRSGGEG
VPWGAGGGKKPLRPPPPTASSAPPPAVPLTIMASPSAQNLPSTSSGLSRKGSSGSSGSGGGGGGGASPLQRHVISFDAEM
AALRETVARVVQELVMTGPRSSSAIRRAAVRHVEPLCKFFGKKDSNDFLIPLLITFLNDRDDRLRAEFFDHIAHVCGVLG
RASVEAFQLPCIVQALNDSDEAVVANALGCLTSLATQRLLRKRVLVDAAQRGAALLRHPCAWVRRAAVAMMAATASVMLS
ADAHAYLLPILRPILRREPATLTSEAVLLRCLKPPVAAEEARAAHVAAGEEGKSPAASKMAAQVMQAAAVGAEKAAGAEA
RLSGSGGSFGPNSRALAKTTGLGSTVVNGAAAVCFSSSPALSESPPPPAPGHHHHQVIPVYSILMPDRRSVMNGGESSHR
GDGEGNGGGWMWGGGGAVAGSSITVSAGRAAGAADRNLLRPRHPHPHHPVVNEDWRLIFGYRVGAVPAGANRSGPHAGGP
SMIGSGEAGGGAGAVLRVASYAPAAEFASSSSSSSSGMRMAGVQPGFAAAGGEGERRSTGERAGVAMGGRNRLGGGAGAS
LPPPQAMNLSGTLSSRGGGGGGGGGGGGGSALPTSAASTSVSAGRSDRGVGGVAAAGAMSPERQQQAQQWRPRAESAGAV
KMGSSSSKQQQLQQQWFAEGERRGGGGGGNGTSLTGGLSSSPSLSGAGMEVPIGSGDPILDLMGVASALGRGGSSTRDGA
WRPRGVLIAHMQEHTRAVNRLIVSDDESFVASGSDDGTVKIWDCKRLETNTSFSSRLTYAAQGGKIMGLAIVGSNHTVAS
ASSNGSIHVFRLDHSPPSGGGGSAGGKAGKTHAAGSGVGGGGGGSGESAGMGGGGAFYAGFVDVRLIEPEEGAVLTLDSL
VSGPGSPLILYTTQRGGTHLWDLRVRRDAWVLRAEPRRGLVTATALDPLTNWFVTGTSAGFLTLWDFRFQIPVHTWRHPG
ACHVSVMAPALPGVAGNGVAGAQQPHQLYLTPAARPLVYVAAGKDEVALWNAEDGRCHVIFRVIAADGSDSSGSERTFSS
SSDPAWLPAALRRMPTAVGNVSSGPRGAVSSPPSSSLASCMSGKQSVLQATSTAPKGRVGVGGDGGTAGHERRSSAGARF
PSSSQSTFASSSSSASTFLADPANMESVGTAGTSEYGALPSKVDGGVGMAMACEENATSWEACLEELNNPLARPPGFRCL
LPIHWGVGLLTGGTDCRIRLWDRTRIDRNYYVCAPTVRGMKMPRYESRPMYGARVVQELIPAANGGGAGGGVGGSGSRSV
GAAAGAAGSAPSVNQLMATAAVDMAGCHRDCITSLASARLTTRVLISSSRDGAIKCKDEVLVAASTFSFLGSGATQRAAW
GDVDDMPSSIHTLPRKMNISYVSIYDGGVMGGGVMGLKTDENLCLSFRTLDNDRSLQPVQVRAGRSRQRGKKRERASGEE
GAAQSAATCVISTSIKLREKSGARIMNKDNYGSYCPHAA

>MpVPS15_Mapoly0002s0158.1
MGNKLARTAQLDPNEFYLSDLPSTYNLVLMEVLGGERLFK
SVQCRHDEGVLVVKIYFKRGEVGGEFKEHAAKLEYIKTRL
KDVKDSHLWPFQSWIETDKAAYLLRQYFFSNLHDRISTRP
FLSLMEKRWIAFQLLVAMRQCHELGICHGDLKCENVLVTS
WNWVYLADFASFKPTYLPYDNPIDFSFFFDTGGWRRCYLA
PERFYDPKGPPVNPDSPLKPAMDIFSLGCVIAELFLEGQT
VFDLSQLLAYRKGQFDIKPSLDKIPDEKIRAMVEHMLQLS
PDARATSTEYLKTWAPEVFPSYFFPNLHQFFSVLINLDPD
TRVAVTEKFFPQFRTRMIEEEMKYRNDAKCSVQDQDVSQD
VESDVADKDQSKLDEESVVGHGRKVKRISSTKFIADGVLH
RIKPAVIAMSQKENPAMELDEETLNSKWESDQVLSGVFSS
EEIEEAEIPSTPSRQKTALTSLKGAAKGEAPVRQEVKCEG
MVLMASLLCACLRNVKKDQSRRLCIQMLHDASRFCDDDTR
LQHILPYVVSLLSDAPALVRCAALQTMCYVLSLIKNFPSS
DAKIFPEWIFPLLSKLTEDAEESIRIAYANNIHKIAKASY
RFLVKSQQMAEAGEVLDSPRRPQIGAGLSVKRSDTELSEL
RGIVEKIIEKLVIGQKQTPTIRRALLKHIGSLCQFFGPKQ
TNDVLMPFLPAFLNDRDEQLRAVFFEYIVHVCLFVGQASV
ERLLLPLLEQALNDVEETVIVNALECLAALCKHKLLRKRI
LLVVVERACFLLCHPSQWVRRAAVTFVAASSASLDVVDSH
AFLTPILFPLLRREPASLRSESSILLCLKPPVSREVLKRA
VSNALQSGPVAEPGKTKAKVRQRLASIQPPPDLQSSQPRN
NFTERRKVERDSSSAGEAAEGRPKSSSGRKTAATPASPRA
NDVDNEDGEKMKAMEGYLRNLSSTMKSRLSHEAEHTEKLE
NSAVGLPPGVGAGYYSHYDGTLEGIPLYSLPVVQKKAEDN
VSNQANVASSYNEDWNRVGGRQSGAPFLMAPVGNSIGPAS
SQWATIGAHSAMPPGEPMQRSMAAVSVAPRFMAGSFYHGG
SATGPRRAHEVFKDGKFTDPALSNQGAVNSRSSMASSAQV
GMEASPGLEPVIEIYPTVDSVTAMLGSIHLGESAMEGNWK
PKGVLIANLQEHQRAVNEIAVAHDSTFFVSGSDDGTVKVW
DCRRLERDISFRSRLTYSFGSKVSVLCVSMLTSRHEVVAA
SSTGKIHSLNVDYVAKLSGSNERYTGFTEICKLESDEGAV
LSLHTLTSKGPSHVLYSTQRNGIHLCDLRAQSEAWVLKGK
PVEGYITSTALDPNGNWIVSGTSRGILTLWDLRFQLPVNT
WQHPLSCRVESMCPLLPTAHPDKQPSLARPFIYVAAGQDE
IALWNAEDGSCHQVMRLGQDPDIEPPPPAIPAALSPRLSN
SRPGSSTSGTGSQMNNLKLNNYRMDELNDPPQRLRGVRAL
FPLAGGTGLLSAGSDCRIRMWDRLRPERSYTVCGPTTKAY
CPEQVVYETRSLSNVRIIQESIVPRVDNSKSQNQGNKSPP
RTGLAAAALDVVGCHRDCISSLAFAQANQRFLISSSRDGS
IKVWK

>PpVPS15_Phpat.009G016100.1.p
MGNKLARTTQASASEYYLHDLPSSYNLVLKEVLGGGRFLK
SVQCVHDEGLLLVKVYFKRGESLDLKEYERKLRDIRDRLR
NIEHSHVWPFQHWIETDKAAYLLRQYFFSNLHDRISTRPF
LSLIEKKWLAFQLLHALKQSHERGVCHGDIKCENVLVTSW
NWVYLADYYGALKPTFLPADNPADFSFFFDTGSRRRCYLA
PERFHEPNVDMLATSDAPLTPAMDIFSLGCVIGEMFLEGK
ALFDLSQLLAYRQGKFDPRSSLEKIPDEGVRAMILDMINV
LPEKRLSADQYLKLWCPIVFPEYFSPLLHDFFSYLVPLDT
DNRVALTQSFFPEIRKQMQIDSRRRQFAEANGDGIADLVL
GTRRLNLSPTQKQKNLYDGDFIVNEPFILESARLLSEGQT
RSVTLCASSHRIKAAAVAMTEAASALEEVVTEEQCEGMVL
IAALLCACLRNVKLPQARRGTIQLLKEASSYIEDDARLQH
VIPYVVALLSDNAAIVRCTALQTLCDVLSLVQVFPPSDAK
MFPEYILPLLSMLPDDSEESVRIAYAANIHKIAETANRFM
MHSQEIHEIGSLDSPINRAKGSLSERKATSTKLGGELAHL
RETIARVIQELVMGQKQTPTIRRALLQNVGPLCRFFGPKH
SNDFLLPILPAFLNDRDEQLRAVFFEHIVHVCLFVGRMSL
EAYLLPYLEQALNDVEETVIVNALECLAALCTHRLLRKRV
LLEAIERASPLLCHPSQWVRRAAISFVAASSANLEPTDSY
AFLSPILLPFLRREPASLCSEVSLLACLKPPVSREVFNRV
LSDQGIQRTQSRRVAPILPPPEFAGVSGMNAARESKKSER
ESRSSRVGVSQGPPRNNAKRAPMSGSGPQLLQKPLTGEGE
DGEKMKAMEGYLRNLSSTMQTRMLYNWEADNTEKLQSSAI
GFAAGVGAGFYSNYDGSSEGIPLYFVPVNEKKPDPTLSGQ
GGTPQVGEVNPSFNEEWSRVFGGRQGSAPFLMATIAGTPI
SASLGPASSQWANVAGHSSMSSIEPSLHSSSVVAESSWKP
RGVLIAHLQEHQRAVNEVAVSSDNVFLASASDDGTVKIWD
CRRLERDISFRSRLTYPLQNDGRALHVSILGGGHQVAAAS
SEGNIHVFTVDYVARQGNSTERYTGISDTRKLDTQEGNAM
TMQSLFNEGPSQLLYSTQRNGIHLWDLRTQTDAWVLRSKP
DQGYITAVSVDPACNWLVSATSRGVLTLWDLRFQIAVNTW
QHPACCPVESMCVLVPGKDTVAATSQHPYVWVAAGRNEVA
LWNAADGICHRVLRLCADPVHPEMNTVPAALSQPLSSSQS
LRDTKLVGGVKFTDYRMEELNEPPPRLPGVRALLPLSGGA
ALLTGGSDCRIRMWDRLRPDRSYHVCGPTMGKSSAVQTYE
LRSLNSVRIVQETPGTESATRPPSKNSAKTALAAAATDNA
GCHRDCILSLASAQTNQRLLISSSRDGAIKVWK

>PpVPS15_Phpat.015G040500.1.p
MGNKLARTTQVSASEYYLHDLPSSYNLVLKEALGGGRFLK
SIQCVHDEGLLLVKVYFKRGESLDLKEYERKLRDIRDRLR
DIEHSHVWPFQHWLETDKAAYLLRQYFFSNLHDRISTRPF
LSLIEKKWLAFQLLHALKQSHERGVCHGDIKCENVLVTSW
NWVYLADFYGSLKPTFLPEDNPADFSFFFDTGSRRRCYLA
PERFHEPNVDMIATSDAPLTPAMDIFSLGCVIGEMFLEGK
ALFDLSQLLAYRQGKFDPRSSLEKIPDMGVRDMILDMINV
LPQNRLSADDYLKLWCPRVFPEYFSPLLHDFFSYLISLDT
DNRVALTQSFFPEIRKQMLADSRRRQLQEADSGGIADLLS
PRTLNSSSSQKNQVSDDGGVTLDEPGASNVAGNLLNGHVR
SSTPQESSRRIKASAVAMAEAASSVEEVVTEEVFENQVRE
QGGIFHERLLYTGEASMATHGIPGRWKDDVTLPLEGGWRW
DGDWEVDPSWIQSGAGVDDDGWRYRKMNFGDHESEVGIPV
RVSGNGSSVGDGTLKRTASGSRSWTSTCTPDCVCRQRRWI
RKRRRRPCYPDLISQPSIGSEVQRQESSPETLKNLDSGNP
TTYDQPQQCEGMVLIASLLCACLRNVKLPQARRGTIQLLK
EASSYIDDDARLQHVIPYVVALLSDSAAIVRCTALQTLCD
VLSLVQVFPTSDAKIFPEYILPLLSMLPDDPEESVRIAYA
SNIVKIAETANLFMMHSQEIHDIGGRSEGELAHLRETIAR
VIQELVMGQKQTPTIRRALLQNVGSLCRFFGSKHSNDFLL
PILPAFLNDRDEQLRAVFFEHIVHVCLFVGQMSLEAYLLP
YVEQALNDVEETVIVNALECLAALCTHRLLRKRVLLEAIE
RASPLLCHPSQWVRRAAISFVAATSANLEPTDSYAFLSPI
LLPFLRREPASLCSEASLLSCLKPPVSREVFNRVLSDAAA
TKQGLQRIQNRRVALIQPPSELAVMSGMSTPGESKRSERE
GRPLRVDISQGLLRNNAKRVQVSGSGPQILQKPLTGDVED
GEKMKAMEGYIRNLSSTMQTRMYNWEAENTEKLQSSAIGF
AAGVGAGFYSNYDGSSEGIPIYSVPLSEKKPEPSVAGQGR
TSQGGEVNPSFNEEWSRVFGVRQGSTPFLMATIAGPPISA
SLGPASSQWANIAGQSSMSSTEPSLHRSHVAMTGSNAPRM
LAGSMHQWPSPVSYKKFETLRDTSGRESGEGLLATGFGSS
IDSMTNSMASLAITPEMLGGGKLLEPTPINTPSSEAPLEP
GTPLLSSSVVAESSWKPRGVLIAHLQEHQRAVNEVAVSSD
NVFLASASDDGTVKIWDCRRLERDISFRSRLTYPLQSDGR
ALHVSILGGGHQVAAASSKGTIHVFTVDYVARQGSVTERY
TGISDTRKLNTQEGNVMTMQNLFNEGPSQLLYGTQRDGIH
LWDLRTQTDAWVLRTKPDQGYISAVSVDPAFNWLVSATSR
GVLTLWDLRFQIAVNTWQHPACCPVESMCVLVPGKDTPPI
SSQHPYVWVAAGRNEVALWNAADGTCHQVLRLCADPVHPE
MNTVPASLSQPLSNSQSLRDTKLVGGVKFTDYRMEELNEP
PPRLPGVRTLLPLSGGAALLTGGSDCRIRMWDRLRSDRSY
VVCGPTIAKVSVQNYELRSLNGVRIVQETPGAESANRPSS
TNSSKSNLAAAATDNAGCHRDCILSLASAQTNQRLLISSS
RDGAIKVWK
