# Supplementary material for: Marchantia polymorpha, a New Model Plant for Autophagy Studies
Source: Front Plant Sci. 2019 Jul 17;10:935. doi: 10.3389/fpls.2019.00935 (PMC6652269; doi:10.3389/fpls.2019.00935)
Supplement: DATA SET S1 — This data set contains all amino acid sequences analyzed in this study, the alignment generated for phylogenetic analysis, and lists of primers and accession numbers. [file Data_Sheet_1.ZIP › Supplementary_material/ATG7.txt]

>KnATG7_kfl00466_0030 
MESLQDQRNLFKTSSLDSKERSGQDFYPPQNQIAWQQLFV
PWQSAVDVGFWQKLAARKLAELRLSEAEQPLAGHFTASTH
TQLSSPLHVGPDAWAGGVSEGAVRGGRAVAPGSCVLTNTL
DGFKQADKKALLQAAAAKVWAAIVSGQAERDSALLNRFFL
LTFADLKKWDFVYWFAFPALVLPHPARAAPLQPASTAPPP
APPPDAVAGPPGDAVSDLAARLEASSVEDPGDVAAASVGG
GSPFFLLHCAEGEQVTAHSLEHWSALQQQAGTVVAVYLDP
CHLASHPGWPLRNLLALAVVRWRVRTLPVLALKETRGRPD
WDRSLATTVHLPDLPEWRATGAPCPAAVGWERSAAGALGP
RVAALGAALDPVQLAGAAVDLNLQLMRWRLLPSLDLPRLT
ATRCLLLGTGTLGCAVARTLLAWGVRDITLVDSGVVSFSN
PVRQSLFTHADCLAGGRPKAEAAAAALRAIFPGAQASGVR
LSIPMPGHAVGAREAPAVLAACAQLEQLIQTSDAVFLLTD
TRESRWLPTLLAAAHNKLAINAALGFDTFLVMRHGAGPLA
APPPAPSADAPAAAGAAAPPLRLGCYFCNDVVAPLDSTAG
RTLDQQCTVTRPGLAPMAAALAVELLVALRHHPAGLHAPA
DSTPPGAAFPAGATAQPLGLVPHQVRGFLAFFSQLLVTGH
AFDKCTACSAAVVREYHHRGPDFLLQAFNTPTFLEDLTGL
TALRAATDELLAEWEAGDDSAADADDF

>CbATG7_CHBRA53g00250
MAASLRKVPSSVPSEGQEEPKLLQFAPWQSSVEVGFWEHMARAKMDMYRLSDAPRQVIGFFSPCSHDHVPSCLRLLSDSL
CDDSILTSLSPKPSGSVDDISSASSAHVSSLTTPSASASSSSTSFPVRDSVVGETTHRDGLESMPALPLDGTSSSPVIPA
VIRESVPLDRVFGNRNRTPSPGVLLNKNTLEEFKGVEKTVVLKACAREIWDDILSGRAEKDPSLLNRFLVLSFADLKGWK
FYYWFAFPALSLREPARLLRLQSAAEAFAAQAEEDVARVSAACRRWRDGHSIDCVEEVPSVPAAAASLHGDSTDPSVESS
ASLLSPFAVSLQRQTRVEEVTSGGAPFFLIGLIPGKKSVLVASLHGWEDVCHDVGGPGNVVVAFFDPCHLPTHPGWPLRN
LLVLASVRWRVQRLRVLCYRERKGRFDPAACPVIDVLVPPCPEETPGGLANLPCPEAVGWEKNRQGKMSPRLVDLSPVMD
SRQLALAAADLNLKLMRWRLLPSLNISVLNKCRCLLLGAGTLGCQVARGLMAWGVRQITIVDYGRVSMSNPLRQSLYELE
DCLGGGKPKALAAAERLQRIFPGVTAKGIQMAIPMPGHPVLQKDEESVSQICKDLKQLIDDHDAIFLLTDTRESRWLPTL
MCASANKLAINVALGFDTFLVMRHGSSPSSLCPSDPEGAGNREWKASDAESKSRDKVDGISSRHSGHEEAGGNLGVPPED
SIGPPIVAHGKQASSKRLGCYFCNDVVAPLDSTTNRTLDQQCTVTRPGLAPIAAALAVELVVSLLHHPLGVEAAADQPMP
VMVSTDLPLGIIPHQVRGFLAHFAQMMVVGEAFDRCTACSHHVVDAYRRRREEFLLRVFNDPLYLEELSGLTKLKAAAHD
ACVDWDEEEQEDEEE

>CbATG7_CHBRA844g00080
MHRRTGGEGGGDIDRGGEGGGARGRAAEGAGGGTGERAGEAAGEGEAAGGRRRSGRREKEKEEKREEQQENERERGYXGI
FVTLFGGGGAGGGGGGGGVGGVGGAGEGAGGGVGEGAGKERERGYGAERGPGGWGGGRGKSRRSSGRRTSRRSSKRGSGR
RRGRRRGRRSGRRSGSGAMAGSLYRCLAEEEEWEEWEKEWEEEREEEREKEWERGYGGIFVSLFGRGGGVGGVGEGVGEG
GEGIRDGVASHSPLLHTLLLILHIRRLLKRGDTDKSERAYSHILQEMVGSSRSGKAAEMRVKEIGLKAPSYRSMNRSILG
SGPYRGGVHLGERSISRSLLRLKGPSWGSISNSILGSNPYWGALQQQINLEIERSSLQAHKQVNLGEKSILGSGPFSGAG
AGAGAAVDQLAHQLEIDKSMLQAHQEVTLGERSILGSGPSASGGVHLGDGPILGSYPSADPVEMERALLQAHKQVHFGDS
SMFGSGPSSGAVHPQVPLEVGRTKKGSVSGGDEDIDKMAASLRKVPSSVPSEGQDEPKLLQFAPWQSSVEAGFWEHMARA
KMDMYRLSDAPRQVVGFFSPCSHDHVPSCLRLLSDSLCEDSILTSLSPKPSGSVDDISSASSAHASSLTTSSASESSSST
SFPVHDSLVAETTHRDGLEPMSALPLDGMSSSPVIPAVIRESVPLDRVFGNRNRTPAPGVLLNTNTLEEFKGVEKPVVLK
ACAREIWDDILSRRAEKDPSLLNRFLVLSFADLKGWKFYYWFAFPALSLREPARLLRLQSVAEAFAAPAAAEEVARVSAA
CRRWRDGHSIDSVEEVPSVPAAAGSLHGDSTDPSVELSASLLSPFAVSLQRQTSVEEVTSGGAPFFLIGLIPGKKSVLVA
SLHQWEDVCHDVGGPGNVVVAFFDPCHLPTHPGWPLRNLLVLASVRWRVQRPRVLCYRERKGRFDPAACPVIDVLVPPCP
EEAPGGLANLPCPEAVGWEKNRQGKMSPRFVDLSPVMDLRQLALAAADLNLKLMRWRLLPSLNISVLNKCRCLLLGAGTL
GCQVARGLMAWGVRQITIVDYGRVSMSNPLRQSLYELEDCLGGGKPKALAAAERLQRIFPGVIAKGIQLAIPMPGHPVLQ
KDEESVSQTCKDLKQLIDDHDAVFLLMDTRESRWLPTLLCASANKLAINVALGFDTFLVMRHGSSPSSLCSSDPKGAGNS
EWKATDAESKSRDKVDGVSSRHSGHEEAGGNIGVPPENSIAPPIVANEKQASSKRLGCYFCNDVVVPLDSTTNRTLDQQC
TVTRPGLAPIAAALAVELVVSLLHHPLGVEASADQPMPVMVSTDLPLGIIPHQVRGFLAYFTQMMVVGEAFDRCTACSHH
VVDAYRRRQEEFLLRV

>MpATG7_Mapoly0015s0071.1
MGLTEPSDSEALTPSGHGPDEASEVRSSASSTLMFAPWQS
AVDEGFWHRMASFKLETQRLDEHPVPVSGFFAPCSHPQIP
SHLQLLEESLPPDPGGSSSTSHSAVIGNRNKCPAPGTLYN
TNTLESFTGMDRPSLLKSAALQIWEDIHSGKAEEDSNVLN
RFLLISFADLKKWSFLYWFAFPAIVLTPSATVSSCTPVSM
AFSEEESTGIRGACSEWRSTETTASSPFFLLHFTSDGAVN
ARPIRDWKVANEEGGKVISAYYDPYNRTYPGWPLRNFLAL
AVVRWEVTELRVLCYREKRGFLDPELSLVVDVELPKIPEW
KVQGFIPKGVGWELNSRGKARPRIVHLAASMDPERAANQA
ADLNLKLMRWRLLPSLNIPLLSSTKCLLLGAGTLGCHVAR
NLLPWGIRHITFVDYGKVAMSNPCRQSLYNLEDCLNGGKP
KAEAAVASLKRIGPVEARGLCMSIPMPGHSVGPAEVDSVL
ADCSRLKELVDEHDIVFLLTDTRESRWLPTLLCAAANKVA
INAALGFDSFLVMRHGAGPAFLEPEISNSTEDEISAPTYD
GRLGCYFCNDIVAPLDSTANRTLDQQCTVTRPGLAPLGAA
LAVEMAVSLLHHPRRIFAPAAQAVAITDATVEALGILPHQ
VRGFLAHYTQLVVTGAAFDKCTACSSIVVDEFKKRGMEFV
LEVLNRPNYLEDLTGLTEMLAATQGLTLDWDDEDDEM

>PpATG7_Phpat.024G027800.1.p
MGITSPPTEDSGGGGGELSEPMPFKFVAWAGSADASFWHR
LADFKLDTQKLTEVPISISGFFAPCNQPHAPSYLQLMMES
LPLDTGASNEPTEVPYNRNRLPVPGMLYNTNTLESYNALD
KPALLRATADQIWDDIKSGRAEEDTSLLSRFLVVSYADLK
KWTFTYRFAFPGLRMSPQATAAACQAARDFFSKDEIAGVL
AACTEWRALPSGASLTSFLINITPDGSIKSQSLKEWHTAQ
QEGGKIVLTFYDPSNLPANPGWPLRNLLALASVRWGVSRL
QVLCYRENRSGQLDLEHSPVLDIILPAKIEWMEPVGWELN
ARGGKGSKFVDLGQSMDPLKLAESAADLNLKLMRWRLLPS
LDLPRMASTKCLLLGAGTLGCQVARTLMAWGMRHITLVDY
GRVAFSNPLRQSLFTHEDSLHNGKPKAEAAAENLKRIFPG
VNAVGVQMSIPMPGHSVGKNEIAGVVEDCRRLKELVDTHD
VVFLLTDTRESRWLPTLLCADANKVAINAALGFDTYLVMR
HGAAPSLDSNSSSDGQPRLGCYFCNDVVAPLDSTANRTLD
QQCTVTRPGLAPIAASLAVELAVALLHHPLGVSAPGDQAT
SLTDNTEHPLGIMPHQVRGFIAHYAQLVVTGQAFDKCTAC
SASVVREFREKGVEFILEVLNRPNYLEDLTGLTELLRITD
DEPLVWDDDADF
