# Supplementary material for: Marchantia polymorpha, a New Model Plant for Autophagy Studies
Source: Front Plant Sci. 2019 Jul 17;10:935. doi: 10.3389/fpls.2019.00935 (PMC6652269; doi:10.3389/fpls.2019.00935)
Supplement: DATA SET S1 — This data set contains all amino acid sequences analyzed in this study, the alignment generated for phylogenetic analysis, and lists of primers and accession numbers. [file Data_Sheet_1.ZIP › Supplementary_material/ATG6.txt]

>KnATG6_kfl00017_0040 
MAAKQGPAPQTLQNHFFCQMCRSPLEITGAEVLERGSSSE
QRGAGPQASVLGSVMASRLPLDQSFVVLPKQRGVNPTSQP
PKPPFPPYPGARPPASNPPSAPPGAERGGRGISESFVVLP
GAAASMYQNEIGGEHSSGGEPGGVASISSYSAGMDAKITA
LTRVFEIASQQTQVEQPLCVECVRCLCEELDAETAEAERE
AAAYEACLSRLAGEPEEALSEDEFQKEVKRANEEERQLQT
QLARLQEQRRGTMAQLRDLESKTKELDNLEERYWHDFNDF
KLQLAAHQNERDAVCAQIDAAAAQLELLKRTNVLTDAFPI
WHDGEFGTINNFRLGRLPNVPVEWDEINAAWGQSCLLLHT
MAQTCKLNFSVRIIPLGSYPKIADAKNVYELYGPVNLFWS
TRYDKAMVLFLACLKEFADFANARDRSNDVPVDKAFTLPY
KIEGDKVGGLTIKQSFNPNEKWTKALHLTLCNLKWALTWL
VNQDNGLPNPLMDLLETPASASEMARSESAGNV

>CbATG6_CHBRA08g00600
MCRQPLEVESHDGTVTEKDKLAAVVAPEATRGGQQASVLSSASIFSAGSRMDQSYVVLPRRPSPTGHQFPPPRSRAGAVG
GGVAGGNPGQPQRHPSLSNPSTPSPSAPHPPNVPDRARSPAQGSRSPAQVGGDGSGSNEASMGIGGARPDLQGMQGGKMM
EESFVMLPSSTASIYRGFGDGGPLGGIGMGVHAGMDHTSNASLDARISALMRVLEITSQQREVDRPLCLECMRALCEELD
GEIKEAEKDIVAYEKCLASAEMEQHEALSEEEFGAEMQKAEEQERRLREQLTSLEQQNGAMDLCMAALNAKAAELDELEQ
RFWHEYNDFKLELMAHEEERDGVLSKIEVATSQLEMLKHTNVFNDAFHIWHDGEFGTINNFRLGRLPNKPVEWDEINAAW
GQACLLLSTMAQACRMTFSSYRILPMGSYPRIADTRNTYDLYGPVNLFWSTKYDKAMVLFLACLSEFADFANARDRAADL
PVERCFKLPYKIENDKVNGFTIKQSFNRDDKWTKALKYMLCDLKWALAWVINNASMHPPASGSALGSLVAASAMAATQAG
IAGGMDRSGTAKQGSSALVVPAGRGVPVAGANQPQLHGGRMVNPSATAVQRSRAARECSQSDAEDRKKP

>MpATG6_Mapoly0091s0016.1
MREESEPRARAPAKVKEVSGILNLRGPGAQSGDPNLPRWQ
CQMCRHYLSTAGVEAFVEKLHGVQGSVHGGSGSVFAGSRM
DQSFVVLPKSKNALQQPGSGFLPPRPRSGGIAYPTPGYTP
AANQPISPSAPPGGSSHPGPVGHELHGSRAMDESFVVLPS
AAASMYKFDNAGDGGAGHRGAVASNAQHTNPASFDSQVIV
VQRCFEIASAHTQVEQPLCLECMRTLSEELEKEVEEVNRD
IRAYEFCVERLEKQQKDALTEEEFAREKLNVEEQERQLEL
EIRKVNEQREEVEAQLRELDLKSEEFEELEERFWHDCNDF
RLQLTAHQEERDAVLAKMEVAKSQLEILKRTNVLNDAFHI
WHDGDFGTINNFRLGRLPSVPVEWDEINAAWGQACLLLYT
MAQYCRLNFTYRILPMGSYPRIADNKNTYELFGPVNLFWS
TRYDKAMTFFLACLKEFAEFAYAKDRAANVSPDKCFSLPY
KIENDKVEGYTITQSFNRQDRWTKALKYTLCNLKWALYWL
IGNTTFQSASPSSSVALVPGGGAHSQTETKSGSRRQRGTM

>PpATG6_Phpat.001G081100.1.p
MKEEASGRGGRAGLGGDLNSPRWLCQMCRHPFIVTGADTF
AERFAAESGRSGVQAPAHGSGSVLASSRMDHSFVVLPKQG
GLKPGFLPPRPRTGGLHYPTPGANPHPIVNTGDTHGGRAM
DESFVVLPSAAASLYTFDPLGEAAVVHMGGMGGSNSGGQH
TSNASFNATVNVLTRAFEIASSQTQVEQPLCLECMRALSE
ELDKQMEDVNNDIKAYHTCLDRLEKDSVEALNEEDFLKEK
LKAEEDERRLEAAIRDIEQQKEETMAQIHDVELKTEDFLE
LEEKFWHDFNDFKLNLTVHQEDRDGILAKIEVVQSQLELL
KRTNVLNDAFHIWHDGEFGTINNFRLGRLPNVPVEWDEIN
AAWGQACLLLHTMAQFCCLNFSYQIIPMGSYPKVADNKNT
YELYGPVNLFWSSRYDKAMTFFVACLKEFAEFANAKDKEA
NIPPEKCFKLPYKIENDKVEELTITQSFNRQERWTKALKL
TLCNLKWALYWLIGTTASQPASSSASTGISSGPSSSSSRG
KVG

>PpATG6_Phpat.010G015700.1.p
MKEEVGGRGGRTGSDPSLPRWLCQMCRHPFFVTGADIYGE
RFATESAARSGAQASVHGSGSVFSGSRMDHSFVVLPKQGG
PKPAFPPPRPRTGGIHYPTPGVNTGVSAYSSHTSANINDT
HGGRAMDESFVVLPSAESIFEAPGDTSMVHMGGTSGGNSA
GQHTSNASFNASVNVLSRAFEIASTQTQVEQPLCLECMRA
LSEELDKQMEDVNNDIKAYQSCLDRLDKESLEVLSEENFL
REIRKAEEEERKLEEAIREAEQQKEEMMIQLQDVDLKTKN
FQEVEEKFWHECNDFMLNLTIHQEDRDGILAKIDVVQSQL
ELLKRTNVLNDAFHIWHDGEFGTINNFRLGRLPNIPVEWD
EINAAWGQACLLLHTMAQYCRLIFTHRIIPMGSYPRVADN
KNTYELFGPVNLFWSSRYDKAMIFFLVCLQEFAEFANARD
RAANIPPEKCFKLPYKIENDKVEGFTITQSFNRQEKWTKA
LKYTLCNLKWALYWLIGNTASQPASSTPLPMGASSGHSSS
SHEKVG
