# Supplementary material for: Marchantia polymorpha, a New Model Plant for Autophagy Studies
Source: Front Plant Sci. 2019 Jul 17;10:935. doi: 10.3389/fpls.2019.00935 (PMC6652269; doi:10.3389/fpls.2019.00935)
Supplement: DATA SET S1 — This data set contains all amino acid sequences analyzed in this study, the alignment generated for phylogenetic analysis, and lists of primers and accession numbers. [file Data_Sheet_1.ZIP › Supplementary_material/ATG4.txt]

>KnATG4_kfl00139_0160 
MSLSRVQEPSGEPESSTQQLKEALSKESDVCSKECVRAVE
KCERRSDLALTLARVYHSAYNVFHMRRLNELLGRSSGLPP
CGSPVWILGLCHEGSDDGTTLKQEVADSILADFASRLWFT
YRKDFEAIGDSKLTADVGWGCMIRSGQMMLGQALLQHYLQ
RDWRWSSESPASPDYLQLVRSFGDCQVPSCPFSLHNIVLA
GAAHGVTPGAWLGPYTLCRSLEALAESESSKDAFPFAVCV
VSGEADGERGGAPVLGLEDVADLCRRRAGADAESSYSDLL
SEAPEHWSPLLILVPLVLGVDKVNPRYLPSLKAALTFPQS
VGIVGGKPGASVYIIGYQEEQVFYLDPHEVQPAVLLQGQE
EKPDTSSYHCSTIRRMPIDSLDNSLALGFYCRDHGEFVDL
CHRVTTLTEAAGGAPMFTVDLRGKSGASTSAQVETQDFEE
EGEDESSNKDEWQLL

>CbATG4_CHBRA261g00020
MYFKPLGVNKLTSDAGWGCMLRSGQMMLAQALLCHYLGRQWRRDTKAGEYLSIVRSFGDDDSGDCPFSIHNLIAAGKPHG
LAPGSWLGPYALCRSIEALSLTENGQSALPMTVYVVAGDAEGERGGAPVLCTSDAEDLCRQRLLNSSGGSGMPVVCAQKD
AAEQRGGMEHNATEHWADRGFSKSDVEEAEGCENRDVHGRSAEVGDNEGEGSNHEKSSLDDWGPLLVLVPLVLGVDKVNL
RYLPSLKILFTFPQTLGILGGKPGASTYLVGYQGDHALYLDPHEVQQVVNITVDDLDTDTSSYHCG

>MpATG4_Mapoly0153s0038.1
MTTNSEQEEQATKLASNFWSKKVSEVSRSLHLKAGESLIL
GLMEKPRNQVRRLHDKIWGAKWTSGTASNSTIWVLGASYE
FQPETRDEPVAEFLLDFSSRVWLTYRRGFEALGQSKFTSD
VGWGCMLRSGQMLLAQALVCHHLGRGWRLDPDQPLERKYL
EILQSFGDCRGALYPFSIHNLLERGSPYGLVAGSWLGPYA
LCRTIEALALADIEASKNEKQKRALPMAVCVVSGDAEGER
GGAPVLFIEDVTDKCAEWEDGPGKWAPLLVLVPLVLGLEK
VNPRYLPSLRATFSFPQSLGIAGGKPGASHYLVGIQDDQA
LYLDPHETQQAVSISPDDVEADTHSYHCREVRRMPLDAID
PSLALGFYCKSREDFDDLCTRASELATQSQGAPMFTVAQG
RSRKHSTDGFNLDKLSIDVQESSTKDHVNADTASSPEDDW
QIL

>PpATG4_Phpat.011G087700.1.p
MRRLQELLLGPRFTAANASSGSEIWVLGLCYKVSADPNNE
TLSVQAFEEFISDFTSRIWITYRKGFECVGQSKLTSDVGW
GCMLRSGQMLLAQALVCHYLGRSWRREPGQPCSQAYLQIL
QTFGDSESCPFSIHNLLEAGHPFGLAAGSWLGPYALCRTL
EALARADREQSQKKGGKRALPFAVYVVSGEAEGERGGAPV
LCVEDVATLCSKWREPTEEWTPLLVLVPLVLGLDKVNPRY
LPSLRATFTFPQSLGIAGGKPGASTYLIGVQDEQAMYLDP
HENQQVVPVTPENLELDTSSYHCSTVRRLPLDTIDPSLAI
GFYCRDRAEFDDLCARSSELAKQSNGAPMFTVAEKSAPPK
PADSCNLDLEESIPKDPSSEDDWQML

>PpATG4_Phpat.007G002100.1.p
MQRLQELLLRHRFTAADSSSGGEIWVLGICYKVSADANDE
AVSAHAFEEFLNDFSSRIWITYRKGFESLGESKLTSDVGW
GCMLRSGQILLAQALVCHYLGRTWRRNACQECLQEYLQIL
QSFGDSESCSFSIHNLLEAGRPFGLAAGSWLGPYALCRTL
EALAKADEDQNAKKGGKRALPFAVYVVSGETEGDRGGAPV
RCVEDAAVLCSKWGEATEEWSPLVVLVPLVLGLDKLNPRY
LPSLRATFTLPQSLGVAGGKPGASTHLIGVQGDQAMYLDP
HENQQVFAVTPENLELDTSFYHCSVVRRLPLDSIDPSLAI
GFYCRDRAEFDDLCARSSELVKQYNGAPIFTVAEKSAPSK
LQNSSDMGLEESFSKDPSSEDDWQML
