# Supplementary material for: Marchantia polymorpha, a New Model Plant for Autophagy Studies
Source: Front Plant Sci. 2019 Jul 17;10:935. doi: 10.3389/fpls.2019.00935 (PMC6652269; doi:10.3389/fpls.2019.00935)
Supplement: DATA SET S1 — This data set contains all amino acid sequences analyzed in this study, the alignment generated for phylogenetic analysis, and lists of primers and accession numbers. [file Data_Sheet_1.ZIP › Supplementary_material/ATG5.txt]

>KnATG5_kfl00281_0120 
MAGQPPAMEVPEDAAIQKVVWEGNFPLRIQLEAKEVTTLT
PPPPLFLMAPRLGYLPLLASKIEPHFRAALPPGTDAIWFE
YRGLPLKWHIPTGVLYDLLAEEKTLPWQLTVHFRTYPSEL
IPIEGEETVKWSYMNALKEAVYIMHGSTKPVMSLSQKDQE
ELWRSLAEGDFNRHTSSAASLGVSTSSRPRSVPLRLYLRQ
AGTSGAHVKKWEEIAVTTRCADVMDSGSPATLGGALHKAV
PHLFDEGASNNLPALATELGRRVSGLEIEPSTSRRNSITE
ELTDSPRDTSRRGSSAESPGGVPSAGTSGMVRETSEEGSG
GVGSESTTPRGSEAGESDEASLAKKEVGAEGGGEVHSDVV
DRSFPNGLVVRIQGTEPRWDVPLNWLSRNLSHPDHFLHIS
VWRREAGQE

>CbATG5_CHBRA832g00150
MARPPGESLALDKLWSEARGMDDAQVRKAIWKGAIPLRVVLDANEVTTLTPPPPYYVMAPRMSFLPLLVDKLRRHFQSVL
PPGTEMAWFDYNGLPLKWNILTGVLFDLLTDGQERPWQITVHFRNFPSDLLIPWDGEETIKWSFMNALKEKRREEGREEK
RRGEERRGEERREEERRGEARRGEARLGEARLGEARLGEARGVPSAAGSGHPLSPTVKLNQSASGSPRGGGGGVGGRGCR
VPVRLYIRTYGRKGGGGDGGGRGGGNAEVEDDLGCISQWEEVVYATRPVEIPTEKGSKRKARPGKKERQRVEARVPARRR
GLLSFTLVEQGKQYFSLVELLEDTYEAGIRVVRLESSGGDVWGEKWSIVRRKFGTSTVLVKEVKMLLGRAKQHLEKGGRF
RVAAVVKTESARCRGKGYLRQLLEMPRKQAELKYFGVSKLVFLYRCAREFKTKATRRTLKEKIASVIRKTTGLNIRLKIS
VGVKYSHRLRKRKIHDTVVLCVGKRKIHPVLKTVLQRRVRVVWKKNNTVEQDQLPREEGHVLARVAQCSVIPPFLHNGKN
VLQSDGGTRPSEVQQAIGRSLGAVMGRGLYEVADLSDLQEIVSDRAEVRTAVSEKQAKELAAKLSHLVVVPVDRNPGDLV
VMCPSTYYHGLQMMFILNVAYQRESSMTEDEVLAQVKTEYKKLALDKVGAWNPAAKLVKAYVLPKHKDLTRWRPIAPANA
EFSRTAGRRLARALNFLLERVPNVKHFNLKASALLKQNLEGAGIKISLFGGRSTALMASYDIKEMFTSLPHGAIERAVDW
LLRQWELTGLFKLSLSRRGRIVSLSSRSPGPGYVTIKLSQIRQMVGYELRNTFITCAKTVLRQVVGIPMGKNSSPSLACI
LCAKQEVDFLSSLGANQRLVHGVRLVDDVTLAVACDMGDLRSVATARRVCQKFEKVYGEQLTLVRTDDGSNSWDFLGTRA
AALPGPITFVIRPKHKNEGAKLEDPLVFRCFQDFASYSDKRVKAGTVIAALHRIRHHASDPATGVPATLSISQEYTLGDA
LRRFVPQLFEPADEQSGNSVTVRSARDGFAADSPRRRSSETEERDTGEEHPSKIVSKEAVANEEDGRAFPSIGDEDVPSG
GQDSGTTSQQEGERGDAGDNVTPTPAAIAAQMGEPSTAGDRKAKVVNGTVRIQGLDVGIDLPLEWLSRIFCGPDQILHVP
CYFETKPSSTIVKRGTRDVLLRKGGTSHKRFTATFTTSLAGEILKPHILFSKLKNKPVVDAPVHVEVNDTRMWSDDILMS
YINNTIVSRRQTAFDRVSVLLIVDSYGPHLKLPENDRLKKMNIHVVIIPPNLTSLLQPLDVAVNRSFQQHYTREYDGHIH
RALQNTNLQTKAGNPKYPSYQMVADWVCDWVQMKTKQEITNAFEVCGLQLKADFDLAKLHAPLQALFSPTLNMEERDAAF
DKEITEAADGFNLELLQPPAYFILVDAIGAEPCSLWQCLHRAVYGPEAIITCKEFGYTVVESMKDMEEVTDITNPSLFEG
ILTGVTLAEDIVCFGVSECEKCTIHVQDAADSSVRSFAPNNSMFVAELAAETLTADKAEAIMSDSVGTAYWTGTPALRNL
AFLALSILLGPGAGILLGPGTGTLLGPGTGILVEPGTWIMFNALHVLAMAGSHGSFQEYTGGESPRGSVERKECGNAEDV
VRVAGGGHVRGRSREGVEEVAQGGEEVAYGEEVVGGGGGQWGGGWKEIGRRSSEGKEEVVSGRRRDR

>MpATG5_Mapoly0019s0054.1
MGNEDEDGKTGEEDFAVRAFEARKHVWMGAIPLLVHLHES
EVTSLPAPTPLLILAPRNGYLPLLADSIKPHFQSTLPPGS
DTIWFDYEGLPLKWHIPTGVLFDLLCAEPERPWNLTVHFR
AYPFDLLSPCEGEDSVKWNFVNALKEASYVMFGSTKSVMN
LSQTEQSDLWKSVVKGDLESYDHIFSRSKPGMNLNSNAPW
NTGRSASHRPSSADSELENKRTRAGEGVRPGRLPMRFYIR
SVKEKFDDFCDSSPVDSWDQLVYMTRPIDVPKDKETVLTL
RDALMKVVPHLFSSKSPIVNNESDESRRSPESSAESDPAK
LGEVSDQDTGNEKLEPEVGDIVVVAPLPCGADETGDSHEA
LEEESRMNAQDPCGNLYEFGDEDKLLTTTGGLWEGLKVQS
AKQFEGVVRIQGIELNLDIPLDWVARNLCGPEMFIHLCIC
TWVSR

>PpATG5_Phpat.004G039500.1.p 
MARGGKQQKKKVEEVDFGVITAEARKQVWSGAVPIQLHLH
PSEITGSQAPSPFLMLAPRNGYLPLLEPEIQQHFAKAIPS
NADSIWFDYQGLPLKWHIPTGVLYDLLVAEFERPWNLTLH
FRAYPVEVLTVCEDDAVKWNFVNALKEASYVMYGNIKSVM
NISQLDQVELWRCVVKGELEGYDRIAARLRPGFGGGGNWV
REILLTPTCDDASSGGALLRAGSESGRPSRVPIRVYLRTV
DRDLDDLFDAAPVSSWDEVVYTTRPIDLRGGSILTVRDAL
LKMVPHLFTRPESLDELSVKPRESSPTSKLETEGPTDDSV
SQAISDASPKTADEEPSTSPIEPVAGLGSAAGEPDDLVLE
GIVRVQGIELNLDLPLEWVARNLCGPENFIHLIVISRRVT
LQLPSKAME
