# Supplementary material for: Marchantia polymorpha, a New Model Plant for Autophagy Studies
Source: Front Plant Sci. 2019 Jul 17;10:935. doi: 10.3389/fpls.2019.00935 (PMC6652269; doi:10.3389/fpls.2019.00935)
Supplement: DATA SET S1 — This data set contains all amino acid sequences analyzed in this study, the alignment generated for phylogenetic analysis, and lists of primers and accession numbers. [file Data_Sheet_1.ZIP › Supplementary_material/Primer_list.xlsx]

## Sheet: Sheet1
	MpATG8a_Fw	CACCCCCGGGGGCAGCGGCATGACGGGGAAGAGGAGTTCGTTCA
	MpATG8a_Rv	CTGACAAAGTATCAGTCGTAGGCTCATGG
	MpATG8b_Fw	CACCCCCGGGGGCAGCGGCATGGGAGAGAGCGAGTTTCAATTCAAGC
	MpATG8b_Rv	TCCGCCATAAACCGAATCAAAGCGTTA
	mRFP(+SmaI)_Fw	GCCCCCTTCACCCCCGGGATGGCCTCCTCCGAGGACGTC
	mRFP_Rv	CATGCCGCTGCCCCCGGCGCCGGTGGAGTGGCGGC
	mCitrine(+SmaI)_Fw	GCCCCCTTCACCCCCGGGATGGTGAGCAAGGGCGAGG
	mCitrine_Rv	CATGCCGCTGCCCCCCTTGTACAGCTCGTCCATGCC
	proMpATG8a_Fw	GCCCCCTTCACCCCCAGGTCTAGTAATCGCTCACTTAGGG
	proMpATG8a_mRFP_Rv	GGAGGAGGCCATCCCCTTGCCGCTGCTACTACTTTCTTCT
	proMpATG8a_mCitrine_Rv	CTTGCTCACCATCCCCTTGCCGCTGCTACTACTTTCTTCT
	proMpATG8b_Fw	GCCCCCTTCACCCCCGCAGGAGTGAGAACCACTTCTAAGG
	proMpATG8b_Rv	CTTGCTCACCATCCCTCTGCACGACGGATGGATTCCTCTC
	MpATG5_guide sequence_Fw	CTCGGTGCAGAACCGGAGAGACCT
	MpATG5_guide sequence_Rv	AAACAGGTCTCTCCGGTTCTGCAC
	MpATG7_guide sequence_Fw	CTCGTACAAAGTGTCTTCTTTTAG
	MpATG7_guide sequence_Rv	AAACCTAAAAGAAGACACTTTGTA
	MpATG2_guide sequence_Fw	CTCGGAGTCCATCAACTCAGGGTG
	MpATG2_guide sequence_Rv	AAACCACCCTGAGTTGATGGACTC
