# Supplementary material for: Marchantia polymorpha, a New Model Plant for Autophagy Studies
Source: Front Plant Sci. 2019 Jul 17;10:935. doi: 10.3389/fpls.2019.00935 (PMC6652269; doi:10.3389/fpls.2019.00935)
Supplement: DATA SET S1 — This data set contains all amino acid sequences analyzed in this study, the alignment generated for phylogenetic analysis, and lists of primers and accession numbers. [file Data_Sheet_1.ZIP › Supplementary_material/Accession_number.xlsx]

## Sheet: Table1
	C.reinhardtii	K. nitens	C.braunii	M. polymorpha	P. patens
ATG1		kfl00050_0060	CHBRA44g00570	Mapoly0022s0025.1	Phpat.019G017700.1.p
					Phpat.021G008200.1.p
					Phpat.018G065900.1.p
ATG2		kfl00327_0030	Not detected	Mapoly0038s0067.1	Phpat.013G053200.1.p
ATG3		kfl00142_0090	CHBRA327g00230	Mapoly0003s0208.1	Phpat.008G039600.1.p
ATG4		kfl00139_0160	CHBRA261g00020	Mapoly0153s0038.1	Phpat.011G087700.1.p
					Phpat.007G002100.1.p
ATG5		kfl00281_0120	CHBRA832g00150	Mapoly0019s0054.1	Phpat.004G039500.1.p
ATG6		kfl00017_0040	CHBRA08g00600	Mapoly0091s0016.1	Phpat.001G081100.1.p
					Phpat.010G015700.1.p
ATG7		kfl00466_0030	CHBRA53g00250	Mapoly0015s0071.1	Phpat.024G027800.1.p
			CHBRA844g00080
ATG8		kfl00324_0190	CHBRA130g00160	Mapoly0001s0494.1
			CHBRA73g00560	Mapoly0027s0034.1
ATG9		kfl00033_0060	CHBRA02g01640	Mapoly0002s0148.1	Phpat.010G038200.1.p
					Phpat.002G007600.1.p
ATG10		kfl00083_0240	Not detected	Mapoly0002s0314.1	Phpat.026G009100.1.p
ATG11	Cre16.g651350.t1.1	kfl00058_0200	CHBRA80g00080	Mapoly0041s0089.1	Phpat.019G041300.1.p
			CHBRA04g01150		Phpat.022G057800.1.p
ATG12		kfl00698_0070	CHBRA418g00010	Mapoly0025s0134.1	Phpat.004G112500.1.p
ATG13		kfl00049_0050	CHBRA08g00350	Mapoly0074s0075.1	Phpat.001G095500.1.p
					Phpat.002G047300.1.p
ATG14		kfl00545_0060	CHBRA128g00620	Mapoly0103s0077.1	Phpat.005G043000.1.p
ATG16		kfl00375_0040	CHBRA183g00150	Mapoly0102s0055.1	Phpat.002G027000.1.p
ATG18		kfl00229_0060	CHBRA95g00960	Mapoly0001s0033.1	Phpat.017G015900.1.p
		kfl00404_0130	CHBRA141g00400	Mapoly0005s0065.1	Phpat.005G022700.1.p
		kfl00046_0070		Mapoly0027s0044.1	Phpat.006G095100.1.p
				Mapoly0006s0048.1	Phpat.007G038400.1.p
					Phpat.008G022700.1.p
					Phpat.023G024100.1.p
					Phpat.020G070000.1.p
					Phpat.024G018700.1.p
ATG101		kfl00436_0040	CHBRA275g00290	Mapoly0011s0084.1	Phpat.011G019100.1.p
VPS15		kfl00390_0040	CHBRA707g00110	Mapoly0002s0158.1	Phpat.015G040500.1.p
					Phpat.009G016100.1.p
VPS34		kfl00391_0060	CHBRA13g00470	Mapoly0003s0185.1	Phpat.010G034800.1.p

## Sheet: Table2
	S. pratensis	N. mirabilis	C. orbicularis	M. viride
ATG10	gb|GBSM01003375.1	Not detected	gb|GBSL01009793.1	gb|GBSK01041043.1
ATG12	gb|GBSM01008126.1	gb|GBST01065583.1	gb|GBSL01042191.1	gb|GBSK01059555.1*
		gb|GBST01003445.1*
	*Full length of amino acid sequences was not detected in this analysis.

## Sheet: Table3
	D. salina	V. carteri	C. subellipsoidea	M. pusilla	O. lucimarinus	O. tauri
ATG18	Dusal.0227s00002.1	Vocar.0005s0363.1	65175	49616	3284*	Ot06g00830
	Dusal.0460s00003.1	Vocar.0020s0155.1	3880*	156491*	41442*	Ot06g00720
			63899
	Full length of amino acid sequences was not detected in this analysis.
