# Supplementary material for: Marchantia polymorpha, a New Model Plant for Autophagy Studies
Source: Front Plant Sci. 2019 Jul 17;10:935. doi: 10.3389/fpls.2019.00935 (PMC6652269; doi:10.3389/fpls.2019.00935)
Supplement: DATA SET S1 — This data set contains all amino acid sequences analyzed in this study, the alignment generated for phylogenetic analysis, and lists of primers and accession numbers. [file Data_Sheet_1.ZIP › Supplementary_material/ATG18_alignment_wo_gaps.txt]

>CrATG18_Cre10.g457550.t1.2
LYVTFNQDCT CVAIASGLHV YNVDTRAVEM LFCTSLIGFV GAGPALTPRK IQELTYPTSV
LAVRMNRQRL VVVTARRVHV YSMQNLTCLR VIDTNARGCC ALTAHQTSVT TMAWSGDGGL
LATASAKGTV IRVHAHSFRR GTLSAAINSM AFSLLAAASS HGTVHVFRL
>VcATG18_Vocar.0020s0155.1
LHVSFNQDCS CVALGSGVHI YNVDTSIVEM LFCTSLVGFV GAGPALTPRK IQELSYPISV
LAVRMNRQRL VVVTSQAVHV YCLSKLACLR VIETNPGGCC ALTAHQSPVT VLAWSSDGGL
LATATAKGTL IRVHSHSFRR GATSATIQSL AFGLLVAASS HGTVHVFRL
>CsATG18_3880_fragment
LYMNFNQDYT CVSIADGIKI YSLVTSIAEM LECTSLMAFV GAGPALTPRK IQDLSFPSSV
LAVRVNRKRL IAVLERRVHV HALETLELLG TIDTNTKGVC ALTAHKSQVA AMCWNHDGSM
LASASAKGTV LRVHAFTFRR GTYPAPIHSL AFSLLCAASG HGTVHLFRL
>DsATG18_Dusal.0460s00003.1
MLSAWHIDNS CICLGTGVVV YCIDSSLGQM AFRTSLLAYV GSGPSLTPRK LQDFNYTTRV
LAVHISKQRL VAVLQSRAFV YELHTLDLLR TIDTNPLGTS CLSAHKTELA VLA-------
---------- ----AFTFRR GTYPAAIHDL AFSLLCASSS HGTIHVFRL
>MpoATG18_Mapoly0027s0044.1
IKAGFNQDHS LVGICTGAKI FDCDTSLLNM LNRTSLIAVV GAGPELSPRR -VEMNFFSAI
LAVGMNLKRL VVVLEKKAYI HEMSSLNCLE CLDTNPKGLC ALSAHQSPLA AMAISADGNL
LATASSQGTI IRVHAYTFRR GSVPCAIYSL SFGLLAATGA SGTVHVFKL
>PpATG18_Phpat.007G038400.1.p
LSLAFNQDNS CLAIGTGFKI FNCDTNVVEM LFSTSLVAVV GAGPALSPRR SAELNFVSSI
LCVRMNRKRL VVVLERKTYI HDLGQLTILH TIDTNSRALC ALSAHRSPLA AMSFSSDGLL
LATASDQGTV IRVHVHTFRR GSYPVTIYSL SFGLLAASCA SGTIHVFKL
>AtATG18b_At4g30510
YCVSFNQDNS GFAISWSFKI FDSTTVIVEM LYSSDLLAIV GAGASLSPRR LRELNFLTSI
LAVRMNKKRL VVVLLEKTFV YDLNTLVMLD TIDTNPKGLS AFSAHRSPLA AIALSSNGMY
IATGSEQGTL IRVHSYSFRR GTYPSTIYSL SFGILIATSS SGSIHAFSL
>KnATG18_kfl00404_0130
SYVAFNQDST RVVFATGLRI VDCNTGIVEP LFSTSILALV GAGPALSPRR IADLSFISSV
LAVRMNRKRL VVLLERKTHI HDLQTLQILD TLETNPKAIC AFSAHKAPLA ALAINSDGSL
LASASERGTV IRVHAFTLRR GTYPATIYSL AFSLLAAASD TGTLHLFSL
>OlATG18_41442_fragment
NAASHNQDFT YVALATGYVI HSTLDKLVEM LFTSSLLCVV GDGARMSPRR LGEIACASTV
LAVRLNRARV IARERTRCTI YELGTLARQQ TIDTCERGLV ALSAHRTPLA ALALNADGTM
LATASVKGTV IRVTMWSFRR GATSSVIQSL NFGLLCVSSD KGTAHVFAI
>OtATG18_Ot06g00720
RCASYNQDFT YVCVATGYAV HGTADRHCEM LFSSSLLCVV GDGPALSPRT LGEIQCASSV
TGVRLNRARI AARELNRVTI HELGTLRALQ TIETDPLGLM ALSPHRSPLA AIALNSDGTM
LATASARGTV IRVTMWSFRR GTTSSAIQSL NFGLLCVSSD KGTAHVFAV
>MpuATG18_156491_fragment
VSCAFNQDAS CLAIATGFKI YRVDARLCAM LFSTSLVAVC GTGPSLSPRV IADLAHASTI
LAVRMDRHAL VVVEATRATV YSGDPQSGVV VHDCHLRRVL LALAHRGDVA ALALNERGTL
LASASTRGTI VRVFVCSFRR GALGTVIRTL RFA------- ---------
>CrATG18_Cre10.g425750.t1.1
LHVGFNQDYG CFSVGTGFRV YNCEPGIVEM LFRCNILAIV GGGPRYPPTK IGEMSFRSQV
RAVRLRRDRI VVALEHKVLV YNFADLKLLH QTETNPRGLV AISAHTNALC CLALSLCGKR
LATASEKGTL VRVWLQELRR GADPAHVYSL ALSWLALTSD KSTVHVFAL
>VcATG18_Vocar.0005s0363.1
LHVGFNQDYG CFACGTGFRV YNCEPGIVEM LFRCNILAIV GGGPRYPPTK IGEMTFRSQV
RAVRLRRDRI VVALEHKVLV YNFADLKLLH QTETNPRGLV AISAHNNALS CLVLSMDGKR
LVTASEKGTL VRVWLQELRR GADPAHIYSL ALSWLALTSD KGTVHVFAL
>DsATG18_Dusal.0227s00002.1
LHVSFNQDCG CFACGTGFRV YNCDPGAVEM LFRCNILAIV GGGPKYPPTK IGELSFRSQV
RAVRLRRDRI VVALEHKVLV YNFGDLKLLH QIETNPCGLV AISAHSNSLT CLTLSLDGKR
LASASEKGTL IRVWLQELRR GADPAVVHSL AFSWLAVSSD KSTVHVFAL
>CsATG18_65175
LQIGFNQDTT CFACGTGFRV YNCDPGVVEM LFRCNILALV GGGPRFSPNK IGELSFRSQV
RAVRLRRDKI VVALEHKVLM YNFADLRLEH SIETNPTGLV ALSAHTSALA CIALSQDGKM
LATASERGTL VRIHLQELRR GADPACVFSI AFSWLALSSD KGTVHVFSL
>OlATG18_3284_fragment
LSISYNQDGA CFAVARGFSV YNTSPGIVEM LFRCNILALV GGGPKFSPNK IGELGFKVPV
RGVRLRRDKV VVALAHKIFV YNFSDLKMEQ QIDTNERGLC AISAHETALA CLGLSADGSL
LATASEKGTL IRIFVHEFRR GSDRARVYSL AFSLLCVTSD KGTVHVFRI
>OtATG18_Ot06g00830
LSVSYNQDGA CFACARGFTV YNVSPGTTEM LFRCNILALV GGGPKFSPNK IGELVFKVPV
RGVRLRRDKV VVALAHKIFV YNFSDLRLEQ QMDTNESGLC VISAHETALA CLGLSADGSL
LATASEKGTL IRVFLHEFRR GSDRARVYSL AFSLLGATSD KGTVHVFKI
>MpuATG18_49616
LSLAFNQDNG CFAVSTGFRI HNADPACVQM LFRCNILALV GGGPKYPPNK IGELSFRVDV
RGVRLRRDKI VVVLERKVYV YNFSDLAVTK QVDTNLHGAC ALSAHEGEIR NLQLSRDGAT
LATASDKGTL VRVFLRELRR GADRAAIHSI AFAYLAVASD KGTAHVYAL
>PpATG18_Phpat.005G022700.1.p
LSVAFNQDHG CFACGTGFRI YNCDPAIVEM LFRCNILALV GGGPRYSPNK IGELSFRTEV
RAVRLRRDRI IVVLQFRIYV YNFADLKLLH QIETNTKGIC ALSAHDSSLA CLSLSLDGSL
LATASNKGTL VRIFLQELRR GVERAEIYSL VFHWLAVSSA KGTVHVFTI
>PpATG18_Phpat.006G095100.1.p
LSVAFNQDYG CFSCGTGFRV YNCDPSIVEM LFRLHILALV GGGPRYSPNK IGELSFRSEV
RGVRLRRDKI VVVLESKIYV YNFADLKLLH QIETNTKGIC ALSAHDSSLA CLSLSLDGSL
LATASNKGTL VRIFLQELRR GAEHAEIYSI AFHWLAVSSA KGTVHVFTV
>PpATG18_Phpat.017G015900.1.p
LSVGFNQDYG CFACGTGFRI YNCDPALVEM LFRCNILALV GGGPRYSPNK IGEISFWGEV
RAVRLRRDRI VVVLEFKIYV YNFADLKLLH QIETNTKGLC AVSAHDSSLA CLALSQNGAL
LATASNKGTL IRIFLQELRR GAERTEIYSI AFSWLAVSSA KGTVHVFSL
>MpoATG18_Mapoly0005s0065.1
LSIRFNQDNG CFACGTGFRV FNCHPGLVEM LFRCNIIALV GGGPRYAPNK IGELTFRSEV
RAVRLRRDMI LVVLEHKIYT YNFTDLKLLY SVETNPKGLC AVSAHEASLA CFALSLDGSL
LATASTKGTL IRIFLQELRR GADRADIYSI NFSWLVCSSD KGTVHVFSL
>KnATG18_kfl00229_0060
LSVGFNQDYG CFACGTGFRI YNCDPGLVEM LFRCNILAIV GGGPRYPPNK IGELAFRSEV
RAVRLRRDRI VVVLEHKIYV YNFADLKLLH QIETNPKGLC ALSAHESALA CFALTLDGTK
LATASSKGTL VRLFLQEFRR GADRAEIYSL AFSWLAVSSD KGTIHVFAI
>MpoATG18_Mapoly0001s0033.1
LSVGFNQDYG CFSCGTGFRV YNCDQGLVEM LFRCNILAIV GGGPRYPPNK IGELSFRSEI
RAVRLRRDRI VVVLEYKIYV YNFSDLKLLH QIETNPKGLC ALSAHETHLA AFALTWDGRL
LATASNKGTL IRIFLQELRR GADRAEIYSI AFSWLALSSD KATVHVFSL
>AtATG18c_At2g40810
VSVCWNQDSS CFAAGTGFRI YNCEPKIVEM LFRSNILALV GGGSQYPSSK ISEFAFRSEI
RAVKLRRDRI VVVLEHKIYV YNFMDLRLLH QIETNPRGLC CLSAHDSSIA CMTLTLDGLL
LATASTKGTL IRIFLQEVRR GVDRADIYSI ALSWLAVSSD KGTVHIFSL
>AtATG18d_At3g56440
VSVSWNQDYS CFAAGTGFRI YNCEPKIVEM LFRSNILALV GGGSQYPSNK ISEFTFRSEI
RAVKLRRDRI VVVLEHKIYV YNFMDLRLLH QIENNPRGLC CLSAHDSNIA CMTLTLDGLL
LATASTKGTL IRIFLQEVRR GVDRADIYSI ALSWLAVSSD KGTVHIFSL
>AtATG18e_At5g05150
LSVAWNQVCS GFIVGTGFNV YSCKPKVAEM LFLSNLFAFV GNGSEYPPNK LSELTFKSEV
IAVKLAREHV VVVLKQNIYV YTFNNLKVDR VIETNPKGLC CVTAHDSAIA CMTLTLDGSL
LATASTKGTL IRIFLQEFRR GVERAEIYNV AISWVAASSE KGTLHVFRL
>AtATG18a_At3g62770
LHLSFNQDHA CFAVGTGFRI LNCDPAVVEM LFRCNILALV GGGPQYPPNK IGELSFRSDV
RSVRLRRDRI IVVLEQKIFV YNFSDLKLMH QIETNPKGLC AVSAHDSRIA CFALTQDGHL
LATASSKGTL VRIFRQEVRR GADRAEIYSL AFSWLAVSSD KGTVHVFGL
>CbATG18_CHBRA95g00960
LSVSFNQDYG CFACGTGFRI YNCEPGMVEM LFRSNIMAVV GGGPRYPPNK LGELSFRSEV
RAVRLRRDRI VVVLEHKIYV YNFEDLKLLH QIDTNQKGLC CLSAHDSALA CFALTLDGTR
LATASVKGTL IRIF------ GSKPVSYTHL DVEGKGGKGG RGGPRTIRD
>PpATG18_Phpat.008G022700.1.p
VAVALAAQIY CFNAGTVLTY PSPTPGPRWL AYAAYQPLMA TTGPQQLIPS G---SLVAHY
AKESSRHFVA GVMTLSDMGM KTISRYCSDL MPDGSGMGSS NCKAHSSPLS ALAFDPSGTL
LVTASVYGHN LNVFLYKLSR GVTNAIIQDI SFSWIAVSSS RGTNHLYAI
>PpATG18_Phpat.024G018700.1.p
--IHVSFQIC CFDAGTVLTY PSPATGPRWL AYAASQPLTT VSSPQHLTPS S---SVVAHY
AKESSKHIVA GVVALGDIGI RKISRYCSDL LPDSPGKRNP SSKAHSSPLS ALSFDPSGTL
LVTASIYGHS LNVFLYKLSR GITNAVIQDI SFSWIAVSSS RGTNHLYAI
>PpATG18_Phpat.023G024100.1.p
VAVALSTKIY CFDAESVDTY PSPVPGPRWL AYTACQPLLA TTGPQHLSP- G---NSIARY
AKDSSKNIVA GVVHLGDMSF KTFTRYCSEL MPDGPGVGTP SWKAHSSPLS ALAFDPSGTL
LVTASVYGHN LNVFLYKLSR GVTNAVIQDI TFSWIAVSSS RGTNHLFAI
>PpATG18_Phpat.020G070000.1.p
VAVALATQIY CFDAGSVLTY PSPAPGPRWL AYAANQPLFA TSGPQHLTPS G---SLVAHY
AKESSKHIVA GVVTLGDMGY KTISRYCSEL MPDGPRLSSP SWKAHSSPLS ALAFDPSGTL
LVTASVYGHN LNVFLYKLSR GVTNAVIQDI TFSWIAVSSS RGTNHLFAI
>MpoATG18_Mapoly0006s0048.1
VVVALYSQIY VFDAVTVLTY PTPQSGPRWL AYAANQPITP ITGPQHLTPS A---SLVAHY
AKESSKHIAA GIVTLGDMGY KTLSRYCSEL MPDGPQTGSP SYKAHTSPLS ALAFDPSGTL
LVTASIYGHN LNVFLYKLYR GMTNAVIQDI SFSWLAVSSS RGTSHLYAI
>CbATG18_CHBRA141g00400
IAVALEKQIS CFDAATVMTY LFRQPGSRWL AYAAKQLLVP TTGPQHLVTS GPGSGLPAHY
AKELTKSLMT SVCVLGDMGI RTITKYYNDL LPDGGGQGSP SIPAHDSELS ALAFDPSGTL
LVTASVCGKN LNVFLYKLHR GVTKAGIQDI SFSWISVSTT HGTTHLFAI
>AtATG18g_At1g03380
VAVGLANQIY CVDALTVLTY PVPQPGPRWL AYASKSSMTM KTGPQTFTSS S---SFMARY
AMESSKQLAN GLINLGDMGY KTLSKYCQDM LPDG-----S PASAHTSPIS ALCFDPSGTL
LVTASVCGNN INVFLFKLHR GITSAIVQDI CFSWVAIISS KGTCHIFVL
>AtATG18h_At1g54710
VAVGLGSQIY CFDALTVLSY PVPQLGARWL AYASNSPLSS SIGPQNVTP- G---NLVARY
AMESSKHLAA GLLNLGDKGY KTISKYCQDL KHDG-----P SLSAHTSPIS ALCFDPSGTL
LVTASIHGNN INVFLYKLHR GMTSAVIQDI CFSWIAIVSS KSTCHIYVL
>AtATG18f_At5g54730
VAVLQAAQID CFDAATIVTN SIVCGGPRWI AYSG-SRIAT SSSTSEIVSL ------VAQF
ARDSSKQLAS GIANLGDKGY RSLTKYCSEV LPN------P YIPAHKSPIS ALCFDQSGLL
LVTASIQGHN INVFLFRLQR GFTNAVIQDI CFSLIVVGSS RGTSHLFEI
>KnATG18_kfl00046_0070
VAVALSAQIY CFDAATTFSV LTYPAGHQWL GYAANQPLIT PTGPQCLSTP GNAVHLVAHY
AKESSKQLAA GVISLGDMSY KTLNNYVREL MQPE---AQS ANGAHTSPLS ALAFDPSGTL
VVTASVCGHS LNVFLYRLHR GLTNAVIQDI RFSWVAVSTT RGTTHMYAV
>CsATG18_63899
LIVALDAQAG PCALQA-FRT CPLASYPAPC TRQLVDGERP APGPLALGPR GCAAPQSLVP
ASTRPAGGRL AGYESVGGYA RAAAKTGGKH LLGLYVSSQV GQWAHTAPLL LLQWDGSGTL
LVTASVHGHN INIFLMRLMR GLTPATIQDV AFSLLSVSSA RGTTHIYRL
