# Supplementary material for: Marchantia polymorpha, a New Model Plant for Autophagy Studies
Source: Front Plant Sci. 2019 Jul 17;10:935. doi: 10.3389/fpls.2019.00935 (PMC6652269; doi:10.3389/fpls.2019.00935)
Supplement: DATA SET S1 — This data set contains all amino acid sequences analyzed in this study, the alignment generated for phylogenetic analysis, and lists of primers and accession numbers. [file Data_Sheet_1.ZIP › Supplementary_material/ATG101.txt]

>KnATG101_kfl00436_0040
MNCEVFDLKDLDVEHYQVREVLRCILHTIMFNRALGLVRP
RDVDSELFDITYVQCGDASIEKRIEERIDQFCGWVEKHPT
RKGQICLSFYNEKKSKQIWFSRQVERQYWEQWNVNLNVAK
PGQEDAPAPQKQEFSAFTDSAEAVLEDRNRRQAALEGSLR
EVLLQVLQIVNEKKEHIPPVIHSDVASFPYEITIPNSSES
MFGMDMVKRMLQTPPPSMLN

>CbATG101_CHBRA275g00290
MNCEVFDLKELEVEYYQVREVLRCILHTIMFNRALGLIRPKEVESMLFDITYVQTGDPGIEKKIEEKIDQFCTWVDKHPN
KKGQVCLSFFEERKISWFTRPDRLYWERWFVRLNVVRATSSAGGSFGNDSATYLDSAEEPNRKHATLEVAVRDTIMRILQ
LVNEKRDHIPPPVESTDAVTFPYEISFPSSSSDSSFGMDILKRIMQTNPPAMLS

>MpATG101_Mapoly0011s0084.1
MNCEVFYLKELEVEHYQIREVLRCVLHTIMFNRALGLVRP
KDIDSELFEITYVQCGDAAIEKKIEEKIDNFVSWVEKHPN
KKSQVCLSFYETRNKQMAWFSSKTERLYWEQWCIYLNVQT
AQSNPKPHYGDTTDVSTEERDKRHAALEAALREVILQILR
YVNEKKDHIPPVMRGADVVSFPYEINIPSSSDSSFGMDMF
KRMLQTTPPAMLS

>PpATG101_Phpat.011G019100.1.p
MNCEVFHLKELEVEQYQIREVLRCILHTIMFNRALGLVRP
REVECELFDITYVQCGDSHTEKKIEEKIDHFLTWVEKHPD
KKSRVCLSFYETRNKHVGWFSKVERLYWEQWCIQLHVLRA
GPHEVKKQVYDGAPSGNNGETVLDERQRRNATLEAALRDV
IIEVLSIVNEKKDHIPPVQQPDVVVSFPFEISIPSSSDST
MDIIKRIIQSGPPTMLN
